# Supplementary material for: AGC: compact representation of assembled genomes with fast queries and updates
Source: Bioinformatics. 2023 Mar 2;39(3):btad097. doi: 10.1093/bioinformatics/btad097 (PMC9994791; doi:10.1093/bioinformatics/btad097)
Supplement: btad097_Supplementary_Data [file btad097_supplementary_data.zip]

Archive with 2 entries (2 files):
- supp.pdf
- AGCevaluation.xlsx
