# Supplementary material for: AGC: compact representation of assembled genomes with fast queries and updates
Source: Bioinformatics. 2023 Mar 2;39(3):btad097. doi: 10.1093/bioinformatics/btad097 (PMC9994791; doi:10.1093/bioinformatics/btad097)
Supplement: btad097_Supplementary_Data [file btad097_supplementary_data.zip › AGCevaluation.xlsx]

## Sheet: Totals
Compression and decompression of the whole set (in case of 661K set: D-time and D-mem estimated based on averages per sample achieved on subset)								8
Dataset			pigz						7z						MBGC						AGC
	Size		Size	Ratio	C-time	C-mem	D-time	D-mem	Size	Ratio	C-time	C-mem	D-time	D-mem	Size	Ratio	C-time	C-mem	D-time	D-mem	Size	Ratio	C-time	C-mem	D-time	D-mem
	[MB]		[MB]		[s]	[MB]	[s]	[MB]	[MB]		[s]	[MB]	[s]	[MB]	[MB]		[s]	[MB]	[s]	[MB]	[MB]		[s]	[MB]	[s]	[MB]
HPRC	293228		79778.5	3.67553	4614.63	32.496	1180.88	2.564	66712.2	4.39542	29752.9	10901.3	3011.86	71.188	1947.8	150.543	2128.67	39885.6	1420.6	111517	1449.81	202.253	766.03	32056.3	287.29	28045.3
HGSVCp	104385		29729.5	3.51115	1652.29	32.496	274.94	2.564	25084.4	4.16134	11127.9	10087.1	1080.47	71.144	1214.41	85.9552	651.13	44049.9	403.16	100905	1160.37	89.9583	124.8	25373.7	138.34	22332.5
HGSVCu	102882		29233.8	3.51927	1643.49	31.808	270.47	5.464	24745.9	4.15753	11104.4	10076	1067.4	71.144	1123.01	91.6127	665.78	39769.9	266.9	96888.2	1064.32	96.6642	108.66	23978.3	138.45	17734.2
SALMO	4959.51		1474.77	3.36291	120.78	29.492	10.01	5.464	134.508	36.8716	542.77	13843.1	11.83	71.224	11.6853	424.423	8	1516.99	2.63	2976.92	20.495	241.986	19.17	4179.26	6.35	544.324
CAMP	38532.5		10987.2	3.50704	1731.93	30.184	2.88	5.464	1496.44	25.7495	2795.64	13939.9	177.41	73.308	121.797	316.366	99.75	3874.1	24.67	4041.88	199.781	192.873	276.1	10119.8	117	791.264
COVID	18832.1		719.275	26.182	35.15	20.004	19.41	2.552	37.7215	499.239	288.12	13727.5	21.94	70.984	34.8906	539.747	26.37	20957.8	20.22	27944.7	22.567	834.494	36.83	8886.58	73.35	670.236
661K	2.64074e+06		805272	3.27932	80002.7	33.024	5376.67	5.592	148465	17.787	252276	15395.7	8048.88	136.336	error	error	error	error	error	error	27608.3	95.6503	121419	180873	7529.07	34256
Sample extraction (RAM disk)			Decompression time
			minimum	1st quartile	median	3rd quartile	maximum	D-mem
			[s]	[s]	[s]	[s]	[s]	[MB]
			HPRC							Relative to pigz:
	pigz		7.19	7.5375	7.64	7.71	7.82	2.564				1
	7z		28.26	29.57	29.645	29.7425	30.19	71.188		3.69895	3.69895	3.88024	3.95157	3.95157
	MGBC		28.51	67.6475	99.67	132.395	168.66	112561		3.73168	3.73168	13.0458	22.0759	22.0759
	AGC		2.62	2.75	2.8	2.85	3.06	9447.35		0.342932	0.342932	0.366492	0.400524	0.400524
			HGSVCp
	pigz		7.36	7.45	7.5	7.5425	7.87	2.564				1
	7z		29.46	29.57	29.65	29.7525	29.88	71.144		3.928	3.928	3.95333	3.984	3.984
	MGBC		23.3	37.065	48.76	60.1875	70.29	107780		3.10667	3.10667	6.50133	9.372	9.372
	AGC		3.05	3.1	3.13	3.18	3.31	7365.61		0.406667	0.406667	0.417333	0.441333	0.441333
			HGSVCu
	pigz		7.08	7.26	7.335	7.39	7.54	5.464				1
	7z		28.63	28.81	29.2	29.5925	29.83	71.144		3.9032	3.9032	3.98091	4.0668	4.0668
	MGBC		21.46	33.0925	44.405	56.2025	67.31	100442		2.9257	2.9257	6.05385	9.17655	9.17655
	AGC		3.01	3.1	3.305	3.5725	3.71	8648.81		0.410361	0.410361	0.450579	0.505794	0.505794
			SALMO
	pigz		0.012	0.012	0.012	0.014	0.016	5.464				1
	7z		0.05	1.18	3.35	5.9025	8.32	71.32		4.16667	4.16667	279.167	693.333	693.333
	MGBC		0.85	1.35	1.85	2.21	2.72	2984.24		70.8333	70.8333	154.167	226.667	226.667
	AGC		0.08	0.09	0.09	0.09	0.11	370.164		6.66667	6.66667	7.5	9.16667	9.16667
			CAMP
	pigz		0.004	0.004	0.004	0.004	0.026	5.464				1
	7z		0.1	2.63	5.27	8.04	10.8	73.444		25	25	1317.5	2700	2700
	MGBC		10.6	14.49	17.7	20.98	24.14	4093.52		2650	2650	4425	6035	6035
	AGC		0.1	0.12	0.13	0.13	0.25	517.628		25	25	32.5	62.5	62.5
			COVID
	pigz		18.43	18.43	18.43	18.43	18.43	2.552				1
	7z		17.3	17.3	17.3	17.3	17.3	70.984		0.938687	0.938687	0.938687	0.938687	0.938687
	MGBC		16.36	16.36	16.36	16.36	16.36	26432.3		0.887683	0.887683	0.887683	0.887683	0.887683
	AGC		0.17	0.18	0.19	0.19	0.33	198.26		0.00922409	0.00922409	0.0103093	0.0179056	0.0179056
Appending sample			Appending sample time
			minimum	1st quartile	median	3rd quartile	maximum
			[s]	[s]	[s]	[s]	[s]
			HPRC
	pigz		45.75	47.57	48.45	48.6625	49.09
	7z		302.4	308.085	309.625	312.373	317.22
	MGBC		222.37	607.082	1131.41	1811.61	2682.67
	AGC		8.2	15.685	18.69	22.3	25.78

## Sheet: HPRC
	HPRC dataset	#files:	96
					pigz						pigz tar (all files compressed together )					7z						7z (all files compressed together)					MBGC c=3					MBGC c=2														MBGC c=1	MGBC c=0	AGC
										RAM disk											RAM disk																RAM disk		appending sample (d + c)										create
		#contigs	FASTA size [B]		Size [B]	c-time [s]	c-mem [kB]	d-time [s]	d-mem [kB]	d-time [s]	Size [B]	c-time [s]	c-mem [kB]	d-time [s]	d-mem [kB]	Size [B]	c-time [s]	c-mem [kB]	d-time [s]	d-mem [kB]	d-time [s]	Size [B]	c-time [s]	c-mem [kB]	d-time [s]	d-mem [kB]	Size [B]	c-time [s]	c-mem [kB]	d-time [s]	d-mem [kB]	Size [B]	c-time [s]	c-mem [kB]	d-time [s]	d-mem [kB]	d-time [s]	d-mem [kB]	Size [B]	a-time [s]	a-mem [kB]	c-time [s]	c-mem [kB]	d-time [s]	d-mem [kB]	Not supported	Not supported	Size [B]	c-time [s]
																																														(compression aborted)	(compression aborted)
	TOTAL	38543	293227955157		79778472118	4614.63	32496	1180.88	2564	729.71	79778359641	4584.37	34132	1248.63	3036	66712212656	29752.9	10901340	3011.86	71188	2826.94	66712196253	30350.7	10974248	3019.7	71072	1802106039	2290.16	40465808	1201.02	112153624	1947799475	2128.67	39885596	1420.6	111517320	9569.95	112561440			112494436							1449806833	766.03
		817
1	chm13.draft_v1.1.fasta	24	3105746077		852927520	46.27	32496	7.94	2488	7.69						707565005	317.22	10875784	32.55	71040	30.02																28.51	23690048	751766319	222.37	20231932	222.37	20231932	20.4	11884068
2	GCA_000001405.15_GRCh38_no_alt_analysis_set.fna	195	3144230986		837037127	46.79	31660	8.03	2352	7.81						701254168	308.67	10901340	32.21	71032	29.92																29.56	25205244	774435871	258.71	23302352	238.31	23302352	22.31	15691384
3	HG002.maternal.f1_assembly_v2_genbank.fa	445	3098878930		840382988	47.59	30360	7.89	2552	7.73						701810594	308.4	10860848	31.84	71056	29.8																31.14	28241856	790834406	268.19	26327244	245.88	26327244	24.28	19066996
4	HG002.paternal.f1_assembly_v2_genbank.fa	610	2995632996		805187910	46.65	28508	7.54	2480	7.24						671762306	302.4	10547064	30.75	71048	28.4																32.85	31158044	805546092	284.64	35304444	260.36	35304444	25.8	22223580
5	HG00438.maternal.f1_assembly_v2_genbank.fa	258	3073690027		837100015	48.23	29992	7.63	2340	7.51						700399793	313.27	10838504	32.12	71036	29.6																34.38	34160628	820742725	301.36	35435984	275.56	35435984	27.54	25345168
6	HG00438.paternal.f1_assembly_v2_genbank.fa	276	3062940590		836573916	48.36	31140	7.68	2356	7.57						698803571	310.21	10825928	31.74	70908	29.72																36.07	37153164	834413913	316.82	35651436	289.28	35651436	29.34	28635812
7	HG005.maternal.f1_assembly_v2_genbank.fa	503	3067579029		836891211	47.51	30452	8.09	2496	7.48						698386895	315.92	10831284	31.82	71084	29.68																37.36	40149944	847413802	327.49	35821560	298.15	35821560	31.19	31702832
8	HG005.paternal.f1_assembly_v2_genbank.fa	682	2974516230		804382748	46.42	31560	7.45	2380	7.41						671087864	308.53	10357284	30.67	71060	28.47																39.34	43054076	859775595	342.42	35992500	311.23	35992500	33.11	34728432
9	HG00621.maternal.f1_assembly_v2_genbank.fa	253	3060821366		835013269	48.67	29276	8.4	2416	7.59						698554347	316.99	10826372	31.89	70960	29.57																40.95	46048244	871850627	351.23	36036304	318.12	36036304	34.91	37820176
10	HG00621.paternal.f1_assembly_v2_genbank.fa	287	2942281822		799378539	46.48	29876	7.73	2360	7.25						669710072	309.12	10086456	30.09	71156	28.28																42.01	48920448	883478753	371.5	37820176	336.59	36109348	36.96	40828880
11	HG00673.maternal.f1_assembly_v2_genbank.fa	348	3091765147		839951053	48.55	30464	8.08	2352	7.55						702397272	308.96	10857348	34.28	71024	29.61																43.67	51937956	895651177	378.61	40828880	341.65	36236500	39.73	44026592
12	HG00673.paternal.f1_assembly_v2_genbank.fa	420	2962299991		801477741	46.22	30644	8.59	2336	7.31						670398584	307.09	10251184	31.76	71112	28.34																45.12	54830720	906386252	389.05	44026592	349.32	36237280	41.46	47005556
13	HG00733.maternal.f1_assembly_v2_genbank.fa	609	3064382794		837477778	48.43	29912	8.32	2496	7.61						700166141	309.12	10829180	33.06	71052	29.63																46.83	57823984	918137299	407.89	47005556	366.43	36457596	43.34	50093504
14	HG00733.paternal.f1_assembly_v2_genbank.fa	681	3080022837		839457896	48.46	30428	8.47	2340	7.68						700607541	313.44	10844096	31.76	71108	29.87																48.21	60835976	929454444	419.97	50093504	376.63	36502688	43.99	53218520
15	HG00735.maternal.f1_assembly_v2_genbank.fa	244	3075774746		837536435	48.33	29272	7.77	2408	7.61						700026884	312.91	10841904	31.76	71040	29.61																49.64	63842192	941284178	431.61	53218520	387.62	36701296	46.39	56382048
16	HG00735.paternal.f1_assembly_v2_genbank.fa	299	3071469709		837361353	48.48	30764	7.74	2372	7.7						700525462	308.48	10834676	31.59	71116	29.52																51.53	66839624	952731548	445.18	56382048	398.79	36812692	50.14	59477128
17	HG00741.maternal.f1_assembly_v2_genbank.fa	297	3074669389		837839546	47.35	30464	7.72	2380	7.64						701039910	310.44	10840476	31.95	71120	29.77																52.69	69844188	964495889	462.35	59477128	412.21	36959664	51.03	62603664
18	HG00741.paternal.f1_assembly_v2_genbank.fa	289	3067760044		836650767	47.46	29904	8.43	2424	7.59						700884442	312.71	10828524	31.55	71052	29.68																54.26	72839860	975705271	475.56	62603664	424.53	37052808	55.31	65699008
19	HG01071.maternal.f1_assembly_v2_genbank.fa	236	3050375948		835119697	47.85	30004	7.73	2548	7.57						700006413	312.34	10815776	33.72	71116	29.63																56.35	75821740	986710665	491.03	65699008	435.72	37262664	53.74	68784540
20	HG01071.paternal.f1_assembly_v2_genbank.fa	330	3095447043		839384718	48.42	28200	7.57	2404	7.62						700676842	311.25	10859764	34.12	71104	29.64																58.96	78845220	997796978	503.89	68784540	450.15	37258484	69.55	71929664
21	HG01106.maternal.f1_assembly_v2_genbank.fa	272	3073801678		837728733	48.02	31560	7.62	2340	7.67						700544118	312.58	10834976	32.95	71120	29.57																59.84	81844716	1008810659	536.71	71929664	467.16	37330380	72.92	74992416
22	HG01106.paternal.f1_assembly_v2_genbank.fa	284	2963603310		802078697	46.57	28372	8.23	2480	7.31						669673275	308.12	10265628	30.19	71116	28.26																62.68	84746080	1018858947	552.58	74992416	479.66	37329396	66.27	77944656
23	HG01109.maternal.f1_assembly_v2_genbank.fa	399	3073635266		837634926	48.33	31896	7.69	2304	7.73						700469167	313.19	10836492	31.84	71024	29.64																63.54	87747452	1033564645	557.85	77944656	491.58	37329964	97.19	81156092
24	HG01109.paternal.f1_assembly_v2_genbank.fa	473	2958413539		802640800	46.46	28668	8.25	2408	7.19						671029827	303.42	10215628	30.32	70940	28.33																66.11	90629212	1045136628	601.57	81156092	504.38	37329732	92.47	84194116
25	HG01123.maternal.f1_assembly_v2_genbank.fa	340	3050493262		834552163	48.11	29452	9.11	2396	7.59						698696605	310.99	10815240	31.62	71028	29.52																68.16	93612112	1055705099	608.92	84194116	516.45	37450768	94.47	87252436
26	HG01123.paternal.f1_assembly_v2_genbank.fa	436	3051887791		834817963	48.39	30048	7.62	2328	7.61						699046804	311.2	10816252	31.79	71056	29.61																69.87	96593224	1065800367	622.38	87252436	527.91	37568288	86.23	90303028
27	HG01175.maternal.f1_assembly_v2_genbank.fa	315	3068629143		835235098	48.64	31300	7.46	2360	7.68						698879725	313.35	10830268	33.92	71100	29.58																71.58	99589764	1076495999	624.48	90303028	538.25	37752696	100.19	93356932
28	HG01175.paternal.f1_assembly_v2_genbank.fa	365	3067912915		836158866	48.32	30488	7.66	2404	7.66						699961357	315.15	10830896	33.5	71024	29.61																73.63	102583916	1086842241	647.57	93356932	547.38	37804696	142.77	96482460
29	HG01243.maternal.f1_assembly_v2_genbank.fa	345	3066859880		836022050	48.43	28756	8.37	2560	7.61						699737637	314.29	10832172	32.6	71012	29.49																75.05	105580224	1100673453	707.82	96482460	565.05	37851236	134.53	99598164
30	HG01243.paternal.f1_assembly_v2_genbank.fa	436	2945100394		800138775	45.96	28748	7.38	2432	7.3						670071269	305.21	10093024	30.34	70916	28.28																76.33	108457268	1114189127	711.95	99598164	577.42	37851356	148.78	102606588
31	HG01258.maternal.f1_assembly_v2_genbank.fa	346	3070335738		837518672	48.2	31368	9.95	2432	7.61						700558243	309.17	10833800	31.58	71092	29.7																78.47	111455484	1124737528	738.41	102606588	589.63	37928324	157.95	105702072
32	HG01258.paternal.f1_assembly_v2_genbank.fa	324	2951627516		800798647	46.23	31592	7.41	2344	7.32						670009081	311.45	10094060	30.5	70968	28.32																78.91	111457952	1134250453	757.13	105702072	599.18	37926776	170.79	105763240
33	HG01358.maternal.f1_assembly_v2_genbank.fa	334	3067467387		836084345	48.45	32272	9.64	2396	7.69						699816629	310.59	10832396	31.79	71108	29.73																80.55	111457904	1144304788	779.9	105763240	609.11	38145988	206.79	105832812
34	HG01358.paternal.f1_assembly_v2_genbank.fa	441	2969210630		803385907	46.75	29224	9.37	2432	7.33						671050529	312.89	10314248	30.2	70976	28.49																81.31	111457456	1154164743	832.76	105832812	625.97	38145332	151.63	105892108
35	HG01361.maternal.f1_assembly_v2_genbank.fa	295	3063138740		835010741	48.43	30404	9.57	2348	7.68						699026125	309.24	10822932	30.08	71024	29.64																82.82	111522256	1164193100	784.84	105892108	633.21	38217576	180.77	106017880
36	HG01361.paternal.f1_assembly_v2_genbank.fa	288	3047701466		834321883	48.25	30160	8.16	2380	7.67						698031074	309.66	10810036	29.69	71004	29.59																82.96	111522960	1173696154	823.04	106017880	642.27	38478480	204.55	106074776
37	HG01891.maternal.f1_assembly_v2_genbank.fa	331	3060749448		835700434	48.26	30812	9.15	2560	7.73						699669983	310.25	10826408	29.76	71028	29.68																84.9	111522456	1189312003	867.95	106074776	663.4	38478904	215.83	106198308
38	HG01891.paternal.f1_assembly_v2_genbank.fa	427	3081285258		838896794	48.81	31648	7.73	2368	7.6						701413826	312.87	10850200	30.06	71080	30.19																85.93	111535776	1204575810	893.59	106198308	677.76	38707564	263.1	106363260
39	HG01928.maternal.f1_assembly_v2_genbank.fa	244	3063792759		834714604	48.41	27876	7.5	2348	7.59						699040964	306.54	10828144	29.97	70956	29.59																87.23	111622772	1214955337	952.75	106363260	689.65	38827884	217.22	106505876
40	HG01928.paternal.f1_assembly_v2_genbank.fa	317	2959601431		801801608	46.6	31944	7.21	2400	7.21						670058596	308.2	10221416	28.56	71088	28.44																88.93	111624780	1224385052	913.73	106505876	696.51	38828536	287.17	106566816
41	HG01952.maternal.f1_assembly_v2_genbank.fa	307	3058329098		836453921	48.47	30388	9.38	2380	7.6						700171050	310.78	10818096	30.09	70900	29.67																90.76	111735512	1233424909	992.73	106566816	705.56	38827508	265.18	106743144
42	HG01952.paternal.f1_assembly_v2_genbank.fa	378	2949690926		799707922	46.46	31932	7.29	2400	7.29						668592299	303.74	10092112	28.52	71084	28.26																90.62	111737008	1241984243	986.4	106743144	721.22	38827620	267.5	106803648
43	HG01978.maternal.f1_assembly_v2_genbank.fa	247	3090025050		837761255	48.81	30716	9.36	2352	7.75						700507611	312.47	10855016	30.01	70972	29.61																92.91	111860584	1251493530	994.71	106803648	727.21	38831192	252.92	106990108
44	HG01978.paternal.f1_assembly_v2_genbank.fa	286	3093268339		839955347	48.65	31348	9.18	2396	7.56						700783927	306.96	10854916	30	71004	29.59																94.41	111887432	1260191257	1000.24	106990108	747.32	38825856	261.18	107084860
45	HG02055.maternal.f1_assembly_v2_genbank.fa	306	3057344095		835438693	48.5	32208	11.32	2492	7.67						700118030	310.31	10822664	30.06	71180	29.66																94.8	111889472	1274452910	1023.72	107084860	762.54	38842164	312.65	107199088
46	HG02055.paternal.f1_assembly_v2_genbank.fa	367	2987135026		805257453	46.87	30952	12.87	2328	7.43						672789536	305.01	10473476	28.65	71128	28.44																96.93	111887840	1289767555	1081.7	107199088	769.05	38843088	277.86	107370316
47	HG02080.maternal.f1_assembly_v2_genbank.fa	422	3071125478		836929663	48.68	28496	14.78	2344	7.67						701219636	311.83	10837208	30.06	71136	29.65																98.22	111886044	1300690996	1064.9	107370316	787.04	38841584	329.13	107463324
48	HG02080.paternal.f1_assembly_v2_genbank.fa	485	3062326064		836111312	48.42	28668	15.61	2496	7.72						699926616	313.2	10826496	30.34	71188	29.59																99.15	111890920	1310624835	1125.95	107463324	796.82	38975076	323.03	107523096
49	HG02109.maternal.f1_assembly_v2_genbank.fa	445	3063955395		837149077	48.58	31420	11.84	2432	7.64						701045631	307.8	10829556	30.04	71128	29.83																100.19	111887016	1325258252	1136.86	107523096	813.83	39090864	357.25	107660560
50	HG02109.paternal.f1_assembly_v2_genbank.fa	481	3075630729		838777510	48.68	28584	16.02	2328	7.54						702696503	310	10841512	30.21	71184	29.76																101.09	111912808	1340505284	1186.89	107660560	829.64	39123480	315.83	107837548
51	HG02145.maternal.f1_assembly_v2_genbank.fa	437	3068484420		836668700	48.67	30444	14.14	2348	7.79						700699563	315.96	10833108	29.82	70968	29.56																102.66	111911444	1355471912	1166.78	107837548	850.95	39242396	370.69	107939820
52	HG02145.paternal.f1_assembly_v2_genbank.fa	817	2974393778		804092900	45.75	30596	14.01	2488	7.44						671316847	304.04	10358856	28.64	71100	28.44																104.62	111912660	1369236538	1233.79	107939820	863.1	39258628	395.48	108031352
53	HG02148.maternal.f1_assembly_v2_genbank.fa	423	3074100393		836290496	48.54	30568	21.14	2340	7.51						700430754	307.71	10840656	30.06	71024	29.71																106.78	112019372	1379155009	1273.39	108031352	877.91	39334912	394.57	108194068
54	HG02148.paternal.f1_assembly_v2_genbank.fa	487	3063930492		835709780	48.13	30508	14.89	2340	7.48						699344708	310.91	10829052	30.14	71028	29.71																108.33	112018300	1388305534	1282.33	108194068	887.76	39383028	463.29	108262700
55	HG02257.maternal.f1_assembly_v2_genbank.fa	292	3068968347		837091866	48.54	30400	11.14	2396	7.78						699374576	309.41	10830300	29.98	71184	29.74																108.62	112126732	1401833851	1368.15	108262700	904.86	39550516	521.37	108454572
56	HG02257.paternal.f1_assembly_v2_genbank.fa	306	3080537123		837754096	48.6	29916	14.21	2380	7.64						700456203	307.45	10848380	29.91	70972	29.8																109.19	112154296	1416170710	1441.19	108454572	919.82	39602548	421.92	108547588
57	HG02486.maternal.f1_assembly_v2_genbank.fa	283	3068554054		836139407	48.33	30816	13.47	2400	7.82						699723518	307.76	10837192	29.98	71112	29.68																113.02	112172784	1429593938	1364.22	108547588	942.3	39679504	386.65	108672632
58	HG02486.paternal.f1_assembly_v2_genbank.fa	342	2967582483		803090232	46.74	30576	13.68	2348	7.46						670644544	307.56	10298000	28.73	71184	28.42																112.53	112173400	1443475226	1339.1	108672632	952.45	39679744	441.59	108747348
59	HG02559.maternal.f1_assembly_v2_genbank.fa	329	3078548132		839260641	48.6	28320	15.27	2348	7.74						700736237	311.52	10845140	30.12	71076	29.66																116.01	112180296	1457179644	1415.37	108747348	973.78	39695408	434.46	108869100
60	HG02559.paternal.f1_assembly_v2_genbank.fa	260	3061965906		836339758	48.42	31564	14.08	2348	7.78						699171337	311.4	10829584	30.07	71084	29.6																116.77	112179104	1471054467	1422	108869100	987.54	39790332	434.63	108993580
61	HG02572.maternal.f1_assembly_v2_genbank.fa	632	3093592966		841234053	48.8	28360	16.36	2400	7.66						704163505	309.02	10862128	30.15	71092	29.88																116.17	112324824	1485769713	1438.72	108993580	1004.09	39969204	547.23	109303560
62	HG02572.paternal.f1_assembly_v2_genbank.fa	641	2980441703		804090280	46.78	31144	19.74	2496	7.46						673303154	302.6	10411516	29.01	71056	28.65																119.53	112323660	1500297054	1572.17	109303560	1024.94	38769188	527.4	109297268
63	HG02622.maternal.f1_assembly_v2_genbank.fa	292	3084190915		839876016	48.86	31556	13.51	2344	7.74						701160726	309.44	10846812	29.92	71184	29.8																120.82	112324332	1514775126	1589.38	109297268	1061.98	39814504	487.5	109379008
64	HG02622.paternal.f1_assembly_v2_genbank.fa	270	3081476851		838775366	48.8	28460	16.18	2380	7.66						701256310	315.01	10846392	30.17	71016	29.7																123.38	112325136	1528693282	1549.04	109379008	1061.54	37812164	496.08	109455136
65	HG02630.maternal.f1_assembly_v2_genbank.fa	497	3079915573		839574616	48.63	29052	18.68	2432	7.8						700913210	313.33	10843584	32.28	71116	29.65																122.98	112324876	1542962817	1616.07	109455136	1119.99	40350780	528.43	109552112
66	HG02630.paternal.f1_assembly_v2_genbank.fa	532	3091536889		839704842	48.73	30380	13.43	2432	7.67						701046496	312.64	10858688	31.66	70984	29.76																125.67	112353912	1557116315	1632.93	109552112	1104.5	37617436	514.95	109645976
67	HG02717.maternal.f1_assembly_v2_genbank.fa	323	3076309224		836708847	48.45	30432	22.54	2488	7.75						700145830	304.47	10842120	31.71	71136	29.68																126.12	112355372	1571275064	1650.86	109645976	1135.91	40414028	630.78	109713168
68	HG02717.paternal.f1_assembly_v2_genbank.fa	399	2982940725		804487940	46.72	30012	17.71	2416	7.53						671770898	307.98	10435456	30.51	71032	28.42																129.09	112355604	1584728496	1749.83	109713168	1119.05	38528164	548.84	109798412
69	HG02723.maternal.f1_assembly_v2_genbank.fa	429	3065055789		835966943	48.15	29248	15.46	2400	7.73						700540715	308.56	10827672	31.46	71124	29.57																129.34	112354576	1598491244	1679.2	109798412	1130.36	41518964	634.33	109916128
70	HG02723.paternal.f1_assembly_v2_genbank.fa	529	3087626301		838972353	48.66	28140	13.41	2348	7.55						701463133	308.8	10849100	31.93	70968	29.71																130.23	112376888	1612091874	1766.94	109916128	1132.61	38747000	587.51	110186624
71	HG02818.maternal.f1_assembly_v2_genbank.fa	620	3075427763		837253389	48.69	29664	15.69	2396	7.74						700588069	309.2	10840040	31.93	71028	29.75																131.61	112392608	1625423220	1752.85	110186624	1165.34	41519652	620.67	110261804
72	HG02818.paternal.f1_assembly_v2_genbank.fa	566	3057340409		836172977	48.53	31240	17.94	2420	7.69						700448673	309.59	10823936	33.96	71156	29.76																132.02	112390756	1638536970	1803.22	110261804	1182.55	40213392	639.25	110198840
73	HG02886.maternal.f1_assembly_v2_genbank.fa	461	3087262418		842487340	49.09	32076	13.98	2412	7.69						703199403	306.61	10856524	34.02	71108	29.89																133.52	112391400	1652110449	1836.79	110198840	1197.54	41517568	637.18	110268168
74	HG02886.paternal.f1_assembly_v2_genbank.fa	503	3085253430		840448577	49.01	30484	12.52	2552	7.71						703001457	311.78	10852072	32.8	71000	29.73																136.05	112391628	1665481007	1854.58	110268168	1217.4	38786572	624.16	110355840
75	HG03098.maternal.f1_assembly_v2_genbank.fa	331	3097776583		839565514	48.7	28592	13.24	2432	7.77						701619144	306.16	10866252	31.95	70968	29.72																138.29	112395428	1679919292	1873.77	110355840	1249.61	40543796	663	110444392
76	HG03098.paternal.f1_assembly_v2_genbank.fa	445	2972354664		802927883	46.9	29520	14.58	2496	7.42						671722183	305.63	10344528	30.51	71056	28.5																139.41	112396644	1693599429	1916.84	110444392	1253.84	38708920	742.56	110556824
77	HG03453.maternal.f1_assembly_v2_genbank.fa	439	3086111881		839892113	48.67	28608	13.15	2564	7.65						701457678	311.67	10851584	32.04	70908	29.71																139.32	112404760	1707223890	2069.62	110556824	1327.06	38796136	730.17	110919728
78	HG03453.paternal.f1_assembly_v2_genbank.fa	480	3088585849		839311949	48.66	29932	16.13	2560	7.74						701470376	314.91	10856836	31.84	71088	29.75																143.14	112421984	1720862305	2025.68	110919728	1295.51	38337816	804.26	111008032
79	HG03486.maternal.f1_assembly_v2_genbank.fa	480	3072865944		838821466	48.68	29820	14.79	2432	7.71						701199856	310.71	10837472	31.97	71032	29.58																142.44	112421704	1734485517	2173.31	111008032	1369.05	38564756	776.39	111108828
80	HG03486.paternal.f1_assembly_v2_genbank.fa	519	3087724051		839481527	48.78	29372	20.52	2352	7.73						701535355	311.49	10851708	34.39	71184	29.64																146.13	112440100	1747956268	2098.04	111108828	1321.65	39182760	691.23	111221292
81	HG03492.maternal.f1_assembly_v2_genbank.fa	495	3061735925		836311481	48.5	31576	20.04	2380	7.53						700173998	311.2	10825692	33.59	71120	29.61																149.76	112439520	1758497977	2055	111221292	1363.77	38067824	774.68	111277112
82	HG03492.paternal.f1_assembly_v2_genbank.fa	618	2960229985		802098229	46.89	31772	15.86	2412	7.41						671060856	309.12	10232700	31.35	71072	28.41																149.86	112439900	1768319363	2204.77	111277112	1430.09	38131344	755.24	111341436
83	HG03516.maternal.f1_assembly_v2_genbank.fa	320	3071407572		838763665	48.63	28536	28.6	2420	7.6						701319787	308.5	10836448	31.93	70908	29.91																148.01	112439616	1781450525	2235.66	111341436	1480.42	38167452	724.46	111424232
84	HG03516.paternal.f1_assembly_v2_genbank.fa	369	3105353413		841753834	49.04	30428	16.27	2348	7.67						703813758	305.72	10873952	31.76	71060	29.88																151.16	112470764	1794940234	2221.45	111424232	1496.99	38186832	826.7	111544540
85	HG03540.maternal.f1_assembly_v2_genbank.fa	435	3086536855		838639692	48.65	29516	16.53	2312	7.66						700768449	307.37	10847568	32.02	71032	29.72																153.01	112482432	1808009315	2342.19	111544540	1515.49	38210152	764.43	111628824
86	HG03540.paternal.f1_assembly_v2_genbank.fa	512	3103607695		842606745	49.06	30440	14.76	2340	7.72						703702623	306.39	10870660	32.02	71100	29.92																153.68	112514772	1820901579	2299.62	111628824	1535.19	38315968	788.7	111746416
87	HG03579.maternal.f1_assembly_v2_genbank.fa	456	3073095970		838246892	48.56	29948	19.68	2380	7.64						700581899	309.42	10840616	31.99	71128	29.75																153.7	112515168	1834314810	2343.52	111746416	1554.82	38317544	793.49	111824908
88	HG03579.paternal.f1_assembly_v2_genbank.fa	499	2984018276		805127469	46.81	28644	14.54	2348	7.35						672659346	307.03	10445824	32.63	71032	28.66																154.74	112515220	1847308993	2366.58	111824908	1573.09	38318656	797.57	111901724
89	NA18906.maternal.f1_assembly_v2_genbank.fa	271	3093897007		841537804	48.81	28308	13.78	2432	7.64						703460062	308.38	10862168	34.35	71084	29.83																156.61	112538548	1860041802	2387.57	111901724	1590	38321488	873.93	112004724
90	NA18906.paternal.f1_assembly_v2_genbank.fa	304	3084418351		841407833	48.86	30064	16.73	2340	7.67						703127560	313.07	10852936	32.61	71052	29.89																156.84	112547088	1872894806	2482.61	112004724	1608.68	38321060	830.55	112091264
91	NA19240.maternal.f1_assembly_v2_genbank.fa	387	3069978316		838850223	48.63	28608	14.58	2348	7.69						701692027	311.82	10839000	31.9	71040	29.8																162.3	112549652	1885816820	2451.83	112091264	1621.28	38464168	830.01	112171832
92	NA19240.paternal.f1_assembly_v2_genbank.fa	453	3076318122		839195279	48.81	32100	17.26	2544	7.67						701166191	308.14	10842296	31.96	71076	29.68																160.2	112548300	1898284290	2476.51	112171832	1646.5	38501000	822.76	112249128
93	NA20129.maternal.f1_assembly_v2_genbank.fa	448	3083125478		839218092	48.72	31320	21.35	2428	7.71						701761067	313.96	10848996	31.72	70992	29.77																162.51	112559384	1910200377	2485.48	112249128	1662.72	38510816	895.7	112338660
94	NA20129.paternal.f1_assembly_v2_genbank.fa	481	3066949143		837172313	48.74	30688	13.34	2408	7.75						700426519	310.01	10826724	31.69	71040	29.58																163.54	112561440	1922800232	2573.65	112338660	1677.95	38564408	919.64	112407432
95	NA21309.maternal.f1_assembly_v2_genbank.fa	501	3074559558		836886954	48.48	28344	16.52	2344	7.59						701037144	313	10837820	34.34	71036	29.59																164.27	112559676	1935689100	2612.12	112407432	1692.48	38632968	969.97	112494436
96	NA21309.paternal.f1_assembly_v2_genbank.fa	608	3067504983		836547660	48.57	30424	13.92	2496	7.76						700857133	308.57	10830968	33.87	71112	29.69																168.66	112560728	1948033311	2682.67	112494436	1712.7	38631144	907.09	112584076
[truncated: 8 more columns]

## Sheet: HPSVCp
		HGSVCp dataset	#files:	36
						pigz						pigz tar (all files compressed together )					7z						7z (all files compressed together)					MBGC c=3					MBGC c=2							MBGC c=1	MGBC c=0	AGC					getset
											RAM disk											RAM disk																RAM disk					create		getcol		RAM disk
			#contigs	FASTA size [B]		Size [B]	c-time [s]	c-mem [kB]	d-time [s]	d-mem [kB]	d-time [s]	Size [B]	c-time [s]	c-mem [kB]	d-time [s]	d-mem [kB]	Size [B]	c-time [s]	c-mem [kB]	d-time [s]	d-mem [kB]	d-time [s]	Size [B]	c-time [s]	c-mem [kB]	d-time [s]	d-mem [kB]	Size [B]	c-time [s]	c-mem [kB]	d-time [s]	d-mem [kB]	Size [B]	c-time [s]	c-mem [kB]	d-time [s]	d-mem [kB]	d-time [s]	d-mem [kB]	Not supported	Not supported	Size [B]	c-time [s]	c-mem [kB]	d-time [s]	d-mem [kB]	d-time [s]	d-mem [kB]
																																								(compression aborted)	(compression aborted)
		TOTAL	86749	104384558285		29729486158	1652.29	31700	274.94	2564	270.11	29729495627	1654.45	31276	284.41	3016	25084368408	11127.9	10087068	1080.47	71144	1068	25084361498	11121.8	10153832	1082.01	71052	1083981933	1022.84	44041208	301.65	106702668	1214407211	651.13	44049940	403.16	100905104	1741.27	107780176			1160366300	124.8	25373708	138.34	22332524	113.23	7365608
1	1	v12_HG00096_hgsvc_pbsq2-clr_1000-flye.h1-un.arrow-p1.fasta	2263	2914342859		829324973	43.72	27936	7.56	2380	7.62						699194292	329	10083976	30.45	71008	29.82																23.3	23694540								3.1	6341624
2	2	v12_HG00096_hgsvc_pbsq2-clr_1000-flye.h2-un.arrow-p1.fasta	2185	2915351879		829596859	44.34	30224	7.55	2496	7.87						699391245	306.93	10087068	30.28	71060	29.8																25.17	25644212								3.31	7033072
3	3	v12_HG00171_hgsvc_pbsq2-clr_1000-flye.h1-un.arrow-p1.fasta	2452	2891319592		823128337	44.08	29696	7.38	2408	7.43						694273060	305.24	10059700	29.89	71032	29.52																26.9	28467932								3.12	6794072
4	4	v12_HG00171_hgsvc_pbsq2-clr_1000-flye.h2-un.arrow-p1.fasta	2482	2895724614		823622036	44.57	28288	7.5	2500	7.51						694647273	307.13	10064284	29.84	70940	29.53																28.64	31295820								3.1	6793028
5	5	v12_HG00512_hgsvc_pbsq2-clr_1000-flye.h1-un.arrow-p1.fasta	1978	2906649882		828419398	45.02	28292	7.48	2408	7.46						698823646	310.63	10076080	30.25	70892	29.79																29.98	34136032								3.16	7365608
6	6	v12_HG00512_hgsvc_pbsq2-clr_1000-flye.h2-un.arrow-p1.fasta	2059	2907644991		828709265	45.36	30184	7.52	2540	7.63						699124571	313.1	10078252	29.98	71056	29.7																30.93	36977640								3.13	6752512
7	7	v12_HG00513_hgsvc_pbsq2-clr_1000-flye.h1-un.arrow-p1.fasta	2210	2896437273		824311009	45.06	30168	7.44	2316	7.55						695407934	311.26	10069004	30.02	71144	29.61																32.9	39807512								3.12	6828060
8	8	v12_HG00513_hgsvc_pbsq2-clr_1000-flye.h2-un.arrow-p1.fasta	2217	2895379554		824049084	46.16	29976	7.49	2500	7.49						695291387	305.56	10061692	29.8	71132	29.58																34.81	42633376								3.12	6948124
9	9	v12_HG00731_hgsvc_pbsq2-clr_1000-flye.h1-un.arrow-p1.fasta	2041	2912046085		829524408	45.68	29648	7.51	2380	7.48						699508441	308.11	10082820	29.99	70924	29.88																36.3	45479028								3.29	7215696
10	10	v12_HG00731_hgsvc_pbsq2-clr_1000-flye.h2-un.arrow-p1.fasta	2059	2909228680		828598976	46.32	28408	7.51	2328	7.5						699195500	311.95	10079568	30.25	71116	29.88																37.32	48321088								3.25	7241012
11	11	v12_HG00733_hgsvc_pbsq2-clr_1000-flye.h1-un.arrow-p1.fasta	1630	2887772883		824284798	46.36	28876	7.39	2552	7.4						695361346	307.97	10056272	30.08	71024	29.65																38.6	51140740								3.2	7332380
12	12	v12_HG00733_hgsvc_pbsq2-clr_1000-flye.h2-un.arrow-p1.fasta	1624	2891027306		824771032	46.12	28368	7.4	2348	7.5						695780631	307.15	10058740	29.85	71004	29.57																40.33	53966356								3.18	6924312
13	13	v12_HG00864_hgsvc_pbsq2-clr_1000-flye.h1-un.arrow-p1.fasta	2368	2900861508		825278963	46.25	31404	7.31	2352	7.52						696307004	306.66	10070408	29.78	71076	29.61																41.22	56801556								3.2	6648520
14	14	v12_HG00864_hgsvc_pbsq2-clr_1000-flye.h2-un.arrow-p1.fasta	2389	2901110921		825063120	45.94	28112	7.44	2388	7.52						696101785	311.54	10071152	29.86	71000	29.61																42.02	59634896								3.17	6306580
15	15	v12_HG01114_hgsvc_pbsq2-clr_1000-flye.h1-un.arrow-p1.fasta	3017	2876987034		819427690	44.88	29584	7.41	2328	7.39						692094080	309.6	10041556	29.93	71052	29.46																43.84	62443268								3.05	5666700
16	16	v12_HG01114_hgsvc_pbsq2-clr_1000-flye.h2-un.arrow-p1.fasta	2937	2877619335		819523094	46.04	28804	7.29	2400	7.47						692387278	306.13	10042700	29.83	71008	29.54																44.43	65257208								3.06	5978804
17	17	v12_HG01505_hgsvc_pbsq2-clr_1000-flye.h1-un.arrow-p1.fasta	2647	2916770830		829559132	46.86	28912	7.71	2332	7.6						699505435	308.5	10086916	30.4	71084	29.79																46.26	68104368								3.16	6397372
18	18	v12_HG01505_hgsvc_pbsq2-clr_1000-flye.h2-un.arrow-p1.fasta	2526	2912645512		829352445	45.87	27864	7.42	2356	7.54						699865769	307.09	10084904	30.09	70928	29.81																47.71	70948604								3.19	6668800
19	19	v12_HG01596_hgsvc_pbsq2-clr_1000-flye.h1-un.arrow-p1.fasta	3515	2899126087		825722302	46.03	31048	7.8	2348	7.57						697289947	308.52	10071072	29.98	71080	29.62																49.81	73780404								3.07	6098028
20	20	v12_HG01596_hgsvc_pbsq2-clr_1000-flye.h2-un.arrow-p1.fasta	3422	2906308790		827293865	45.34	30568	8.25	2400	7.56						697892444	304.1	10075500	30.13	71084	29.76																50.91	76621896								3.12	5901924
21	21	v12_HG02587_hgsvc_pbsq2-clr_1000-flye.h1-un.arrow-p1.fasta	3511	2891042339		821916901	46.21	27968	7.48	2380	7.45						693808280	308.34	10062604	30.02	70952	29.57																52.61	79444260								3.13	6185316
22	22	v12_HG02587_hgsvc_pbsq2-clr_1000-flye.h2-un.arrow-p1.fasta	3604	2893836619		822625351	46.34	28448	7.4	2348	7.42						694256046	308.46	10060120	29.77	71000	29.56																54.06	82270576								3.08	6019404
23	23	v12_HG03732_hgsvc_pbsq2-clr_1000-flye.h1-un.arrow-p1.fasta	2508	2900366434		826503048	46.44	30056	7.55	2416	7.51						697586609	309.72	10067412	29.97	71144	29.75																55.99	85103356								3.21	7010088
24	24	v12_HG03732_hgsvc_pbsq2-clr_1000-flye.h2-un.arrow-p1.fasta	2523	2901617049		826884539	46.64	28028	7.58	2416	7.45						697490573	308.32	10071216	29.99	71076	29.69																56.61	87938660								3.15	6759868
25	25	v12_NA18534_hgsvc_pbsq2-clr_1000-flye.h1-un.arrow-p1.fasta	2311	2899834905		826364581	46.63	28716	7.88	2352	7.4						697402336	309.39	10067608	29.89	71036	29.64																56.72	90772884								3.07	6524924
26	26	v12_NA18534_hgsvc_pbsq2-clr_1000-flye.h2-un.arrow-p1.fasta	2261	2900859705		826422984	46.62	30972	7.88	2380	7.56						697434173	309.44	10072436	29.9	71032	29.56																58.26	93606800								3.15	6591904
27	27	v12_NA18939_hgsvc_pbsq2-clr_1000-flye.h1-un.arrow-p1.fasta	2090	2894219298		824325637	46.43	29916	7.3	2560	7.47						695219021	308.36	10064260	29.75	71044	29.54																60.02	96434332								3.09	6770508
28	28	v12_NA18939_hgsvc_pbsq2-clr_1000-flye.h2-un.arrow-p1.fasta	1981	2893764160		824763966	45.89	28596	7.48	2556	7.48						695623850	309.81	10062848	30.65	71124	29.65																60.69	99261292								3.14	6773492
29	29	v12_NA19239_hgsvc_pbsq2-clr_1000-flye.h1-un.arrow-p1.fasta	2725	2908529847		827654038	45.97	28776	7.43	2380	7.51						698112151	307.39	10076028	29.81	71020	29.67																64.07	102101608								3.18	6867412
30	30	v12_NA19239_hgsvc_pbsq2-clr_1000-flye.h2-un.arrow-p1.fasta	2772	2906327889		827284734	46.58	29852	7.46	2344	7.53						697578377	308.16	10078240	30.61	71116	29.69																64.32	104940696								3.11	6504000
31	31	v12_NA19650_hgsvc_pbsq2-clr_1000-flye.h1-un.arrow-p1.fasta	2159	2898518114		826965935	46.51	28364	9.62	2340	7.39						697700501	307.39	10066792	30.21	71084	29.74																64.98	107770816								3.1	6639576
32	32	v12_NA19650_hgsvc_pbsq2-clr_1000-flye.h2-un.arrow-p1.fasta	2188	2898246876		826570149	46.48	29664	7.8	2556	7.5						697938582	307.96	10067312	29.82	71060	29.7																65.79	107772168								3.13	6365392
33	33	v12_NA20509_hgsvc_pbsq2-clr_1000-flye.h1-un.arrow-p1.fasta	2096	2901636790		827228589	46.5	31700	8.53	2356	7.55						698153510	309.47	10071384	29.81	71144	29.8																66.93	107771328								3.18	6903376
34	34	v12_NA20509_hgsvc_pbsq2-clr_1000-flye.h2-un.arrow-p1.fasta	2143	2900543146		826831651	46.47	29128	7.93	2552	7.52						697952246	311	10071472	30.04	71028	29.74																69.16	107778692								3.12	6360760
35	35	v12_NA20847_hgsvc_pbsq2-clr_1000-flye.h1-un.arrow-p1.fasta	1953	2890914648		823847244	46.22	30660	7.9	2552	7.36						695250238	310.65	10058184	29.84	71056	29.54																69.39	107779152								3.06	7012252
36	36	v12_NA20847_hgsvc_pbsq2-clr_1000-flye.h2-un.arrow-p1.fasta	1903	2889944851		823736025	46.36	30472	7.36	2564	7.4						695418847	307.85	10055108	29.71	71092	29.63																70.29	107780176								3.23	6740420
	37
	38
	39
	40
	41
	42
	43
	44
	45
	46
	47
	48
	49
	50
	51
	52
	53
	54
	55
	56
	57
	58
	59
	60
	61
	62
	63
	64
	65
	66
	67
	68
	69
	70
	71
	72
	73
	74
	75
	76
	77
	78
	79
	80
	81
	82
	83
	84
	85
	86
	87
	88
	89
	90
	91
	92
	93
	94
	95
	96

## Sheet: HPSVCu
	HGSVCu dataset	#files:	36
					pigz						pigz tar (all files compressed together )					7z						7z (all files compressed together)					MBGC c=3					MBGC c=2							MBGC c=1	MGBC c=0	AGC					getset
										RAM disk											RAM disk																RAM disk					create		getcol		RAM disk
		#contigs	FASTA size [B]		Size [B]	c-time [s]	c-mem [kB]	d-time [s]	d-mem [kB]	d-time [s]	Size [B]	c-time [s]	c-mem [kB]	d-time [s]	d-mem [kB]	Size [B]	c-time [s]	c-mem [kB]	d-time [s]	d-mem [kB]	d-time [s]	Size [B]	c-time [s]	c-mem [kB]	d-time [s]	d-mem [kB]	Size [B]	c-time [s]	c-mem [kB]	d-time [s]	d-mem [kB]	Size [B]	c-time [s]	c-mem [kB]	d-time [s]	d-mem [kB]	d-time [s]	d-mem [kB]	Not supported	Not supported	Size [B]	c-time [s]	c-mem [kB]	d-time [s]	d-mem [kB]	d-time [s]	d-mem [kB]
																																							(compression aborted)	(compression aborted)
	TOTAL	28797	102881650063		29233799529	1643.49	31808	270.47	5464	263.76	30056831912	1685.54	36052	334.41	2980	24745850014	11104.4	10076032	1067.4	71144	1051.3	24746085184	11434	10113040	1062.4	71208	1016673254	1001.59	39773504	398.98	96860188	1123006045	665.78	39769944	266.9	96888204	1597.46	100441932			1064320266	108.66	23978292	138.45	17734176	120.05	8648808
1	v12_HG00096_hgsvc_pbsq2-clr_1000_nhr-jax27.fasta	1411	2897143632		826092843	44.12	30380	7.55	2432	7.36						698137421	305.42	10069976	30.44	71016	29.59																21.46	16883340								3.06	6879616
2	v12_HG00096_hgsvc_pbsq2-clr_1000_scV12-jax27.fasta	24	2850322731		805697445	44.48	31528	7.23	2372	7.39						681846756	309.1	10007404	29.54	70884	28.89																22.43	19264024								3.58	8406376
3	v12_HG00171_hgsvc_pbsq2-clr_1000_nhr-hhu26.fasta	1477	2864090207		818449429	44.42	28824	7.25	2432	7.35						693593109	307.21	10028064	30.05	71016	29.55																24.02	22066896								3.1	6249116
4	v12_HG00171_hgsvc_pbsq2-clr_1000_scV12-hhu26.fasta	23	2818020182		798378551	44.62	28276	7.11	2348	7.15						676798478	309.74	9972100	29.21	71060	28.67																25.3	24825848								3.58	7751588
5	v12_HG00512_hgsvc_pbsq2-clr_1000_nhr-hhu26.fasta	1182	2880821559		822639824	45.91	31808	7.47	2432	7.37						696587119	305.74	10048944	30.12	71040	29.69																26.84	27640928								3.09	7019016
6	v12_HG00512_hgsvc_pbsq2-clr_1000_scV12-hhu26.fasta	24	2839523618		803621720	45.77	31712	7.18	2360	7.23						680369119	308.95	9992776	29.4	71088	28.83																27.91	30426460								3.54	7925832
7	v12_HG00513_hgsvc_pbsq2-clr_1000_nhr-hhu26.fasta	1149	2861450486		817464732	45.69	30376	7.38	2384	7.32						692538420	312.04	10024476	29.86	71004	29.38																29.31	33223724								3.08	7000020
8	v12_HG00513_hgsvc_pbsq2-clr_1000_scV12-hhu26.fasta	24	2817932468		797910167	44.78	31616	7.75	2432	7.37						676310845	307.28	9967964	29.08	70960	28.79																30.46	35985692								3.41	8411620
9	v12_HG00731_hgsvc_pbsq2-clr_1000_nhr-hhu26.fasta	1391	2882418628		822789282	45.63	30380	8.06	2356	7.31						696830470	309.99	10050324	30.21	71080	29.64																31.87	38803540								3.06	7006908
10	v12_HG00731_hgsvc_pbsq2-clr_1000_scV12-hhu26.fasta	24	2839247877		803344068	45	30284	7.27	2344	7.34						680274032	311.11	9991520	29.31	71100	28.95																33.5	41586788								3.66	7679832
11	v12_HG00733_hgsvc_pbsq2-clr_1000_nhr-uw27.fasta	1194	2882322274		822438032	45.31	29736	7.77	2356	7.39						695013718	310.5	10051072	29.81	70928	29.55																34.52	44403564								3.1	7514644
12	v12_HG00733_hgsvc_pbsq2-clr_1000_scV12-uw27.fasta	25	2838399976		802813691	46.12	28312	7.21	2408	7.26						679343239	307.61	9989656	29.23	71016	28.75																35.69	47187256								3.4	8272660
13	v12_HG00864_hgsvc_pbsq2-clr_1000_nhr-jax27.fasta	1291	2885141766		822678941	45.55	28772	7.34	2496	7.5						695319478	308.9	10048248	30.09	71072	29.43																37.5	50003412								3.17	6964220
14	v12_HG00864_hgsvc_pbsq2-clr_1000_scV12-jax27.fasta	23	2839766260		802943215	46.08	30280	7.62	2368	7.3						679258867	308.7	9993800	29.23	71076	28.81																38.34	52790596								3.55	8267552
15	v12_HG01114_hgsvc_pbsq2-clr_1000_nhr-jax27.fasta	2639	2885903102		821546778	46.23	31728	7.79	2412	7.49						694250642	308.04	10051284	29.91	71144	29.6																39.73	55610092								3.08	6819480
16	v12_HG01114_hgsvc_pbsq2-clr_1000_scV12-jax27.fa	23	2816843338		797440845	45.54	29952	7.38	2384	7.3						675353031	308.82	9965920	28.97	71080	28.63																40.79	58372072								3.43	7553092
17	v12_HG01505_hgsvc_pbsq2-clr_1000_nhr-jax27.fasta	1538	2899924970		826445509	45.38	28372	7.23	2360	7.51						698472734	313.88	10068816	30.1	70972	29.71																42.48	61206028								3.15	6903992
18	v12_HG01505_hgsvc_pbsq2-clr_1000_scV12-jax27.fasta	24	2849045768		805249743	45.24	29436	7.86	2560	7.36						681559522	308.38	10006056	29.43	71028	28.88																43.53	63998356								3.63	8009688
19	v12_HG01596_hgsvc_pbsq2-clr_1000_nhr-hhu27.fasta	2408	2897999106		825664908	46.38	29412	7.4	2496	7.5						698260324	307.94	10071436	30.19	71084	29.83																45.28	66831728								3.11	6657900
20	v12_HG01596_hgsvc_pbsq2-clr_1000_scV12-hhu27.fasta	24	2839822011		803349331	46.51	28968	7.28	2488	7.32						680117057	308.95	9992592	29.28	70996	28.87																46.3	69616436								3.57	7928652
21	v12_HG02587_hgsvc_pbsq2-clr_1000_nhr-hhu26.fasta	1844	2860068379		816987202	44.81	30732	7.36	2376	7.34						692517396	307.44	10027948	29.85	70940	29.39																48.09	72410752								3.06	6548880
22	v12_HG02587_hgsvc_pbsq2-clr_1000_scV12-hhu26.fasta	23	2811572246		796630674	46.07	30524	7.16	2380	7.18						675645317	309.65	9965000	29.13	71060	28.7																49.45	75169696								3.65	8084416
23	v12_HG03732_hgsvc_pbsq2-clr_1000_nhr-hhu26.fasta	1279	2878178977		822480751	46.29	29996	7.34	2348	7.45						696640155	310.41	10045652	30.23	70984	29.73																50.51	77981920								3.17	7428364
24	v12_HG03732_hgsvc_pbsq2-clr_1000_scV12-hhu26.fasta	24	2832680220		802205781	46.15	28144	7.12	2328	7.18						679564650	307.1	9986308	29.47	71088	28.82																52.1	80761848								3.61	8411160
25	v12_NA18534_hgsvc_pbsq2-clr_1000_nhr-jax27.fasta	1500	2897188238		825977467	46.29	30060	8.1	2348	7.35						697771980	308.74	10069312	30.19	70952	29.69																53.53	83590132								3.21	7219400
26	v12_NA18534_hgsvc_pbsq2-clr_1000_scV12-jax27.fasta	24	2840181349		803435089	46.38	27988	7.28	2352	7.26						679920363	305.09	9994784	29.32	71000	28.78																54.67	86377544								3.63	8648808
27	v12_NA18939_hgsvc_pbsq2-clr_1000_nhr-hhu26.fasta	1075	2863129266		818218114	46.02	31780	7.28	2560	7.33						693122274	307.43	10026276	29.98	70972	29.44																56.19	89174396								3.12	7185016
28	v12_NA18939_hgsvc_pbsq2-clr_1000_scV12-hhu26.fasta	23	2824645393		799913112	46.06	31632	7.24	5464	7.28						677694720	306.81	9978832	29.27	70924	28.81																56.24	91945612								3.62	8180336
29	v12_NA19239_hgsvc_pbsq2-clr_1000_nhr-hhu26.fasta	1381	2876027800		821898555	45.18	31032	7.83	2344	7.54						696293463	310.79	10044960	29.98	70900	29.53																58.68	94762036								3.07	6585920
30	v12_NA19239_hgsvc_pbsq2-clr_1000_scV12-hhu26.fasta	24	2827560939		800959509	46.17	30380	7.23	2496	7.14						678679391	308.67	9979820	29.25	71060	28.76																60.01	97528048								3.49	7530932
31	v12_NA19650_hgsvc_pbsq2-clr_1000_nhr-uw27.fasta	2255	2904957557		826722326	46.23	29736	8.54	2404	7.33						698325029	306.27	10076032	30.08	70956	29.79																61.22	100366420								3.18	6888780
32	v12_NA19650_hgsvc_pbsq2-clr_1000_scV12-uw27.fasta	25	2839368242		803216656	45.81	29116	7.53	2356	7.17						679755779	306.28	9996196	29.17	70960	28.86																61.68	100365644								3.71	8024664
33	v12_NA20509_hgsvc_pbsq2-clr_1000_nhr-jax27.fasta	2129	2908022822		827055206	46.22	31768	7.75	2536	7.42						698800206	306.42	10075940	30.08	71040	29.73																62.62	100409816								3.18	7547048
34	v12_NA20509_hgsvc_pbsq2-clr_1000_scV12-jax27.fa	24	2847535683		804379271	46.11	27900	7.94	2376	7.2						681004523	307.3	10002676	29.2	71076	29.02																63.87	100409492								3.53	8492072
35	v12_NA20847_hgsvc_pbsq2-clr_1000_nhr-hhu26.fasta	1226	2863535866		818069983	44.84	29164	8.42	2328	7.39						693015313	306.87	10028632	29.82	71144	29.49																64.03	100441932								3.01	6694016
36	v12_NA20847_hgsvc_pbsq2-clr_1000_scV12-hhu26.fasta	23	2820857127		798690779	46.1	31020	7.22	2380	7.08						676865074	310.78	9972764	28.92	70980	28.72																67.31	100441376								3.46	846569

## Sheet: SALMO
	SALMO dataset	#files:	1000
					pigz						pigz tar (all files compressed together )					7z					7z (all files compressed together)							MBGC c=3					MBGC c=2							MBGC c=1					MGBC c=0
										RAM disk																RAM disk												RAM disk
		#contigs	FASTA size [B]		Size [B]	c-time [s]	c-mem [kB]	d-time [s]	d-mem [kB]	d-time [s]	Size [B]	c-time [s]	c-mem [kB]	d-time [s]	d-mem [kB]	Size [B]	c-time [s]	c-mem [kB]	d-time [s]	d-mem [kB]	Size [B]	c-time [s]	c-mem [kB]	d-time [s]	d-mem [kB]	d-time [s]	d-mem [kB]	Size [B]	c-time [s]	c-mem [kB]	d-time [s]	d-mem [kB]	Size [B]	c-time [s]	c-mem [kB]	d-time [s]	d-mem [kB]	d-time [s]	d-mem [kB]	Size [B]	c-time [s]	c-mem [kB]	d-time [s]	d-mem [kB]	Size [B]	c-time [s]	c-mem [kB]	d-time [s]	d-mem [kB]
	TOTAL	102572	4959506905		1474766024	120.78	29492	10.01	5464	12.902	1473952549	73.41	30384	12.74	3020	1352604572	1692.62	77908	45.25	11836	134507564	542.77	13843132	11.83	71224	3655.65	71320	10829878	7.89	1517596	2.69	2987936	11685282	8	1516988	2.63	2976920	1792.44	2984244	21906480	3.35	6482284	3.9	4669624	20420333	3.59	6714308	3.87	4815480
1	SAMD00002684.contigs.fa	894	5706506		1686442	0.12	25348	0.01	2400	0.014						1535585	2	77908	0.05	11072						0.05	12820											0.85	571268
2	SAMD00097407.contigs.fa	119	5061057		1503904	0.13	22884	0.01	2444	0.014						1380008	1.75	74016	0.05	10452						0.08	17264											0.87	566936
3	SAMD00097408.contigs.fa	111	4976812		1478695	0.12	26144	0.01	2344	0.012						1356477	1.69	70912	0.04	10464						0.09	22032											0.87	567328
4	SAMD00097409.contigs.fa	134	5006105		1487500	0.12	26808	0.01	2556	0.014						1365769	1.73	70844	0.05	10468						0.11	27036											0.88	569020
5	SAMD00097410.contigs.fa	110	5015254		1490948	0.12	26100	0.01	2380	0.014						1368689	1.71	70956	0.04	11628						0.12	32648											0.87	561020
6	SAMD00097411.contigs.fa	80	5024689		1494049	0.12	26876	0.01	2420	0.012						1372272	1.72	71824	0.04	10440						0.13	36172											0.89	561148
7	SAMD00097412.contigs.fa	103	5077800		1507907	0.12	27396	0.01	2408	0.012						1384872	1.75	72392	0.04	10972						0.14	41004											0.87	561084
8	SAMD00097413.contigs.fa	128	5083548		1511788	0.12	22248	0.01	2548	0.014						1386291	1.73	71400	0.04	10540						0.15	46876											0.89	567088
9	SAMD00097414.contigs.fa	115	5086253		1511770	0.12	24528	0.01	2320	0.014						1386815	1.75	74500	0.05	10408						0.16	52028											0.87	566988
10	SAMD00097415.contigs.fa	116	5082384		1510968	0.12	26552	0.01	2552	0.014						1386823	1.74	71436	0.05	11268						0.16	55496											0.89	565104
11	SAMD00097416.contigs.fa	106	4970313		1478443	0.12	26328	0.01	2380	0.012						1355285	1.68	72328	0.04	11620						0.17	60976											0.89	561004
12	SAMD00097417.contigs.fa	95	4991262		1483965	0.13	22804	0.01	2380	0.012						1361494	1.7	71980	0.05	10764						0.18	66900											0.89	560996
13	SAMD00097418.contigs.fa	89	4899988		1456389	0.12	24428	0.01	2540	0.012						1336850	1.64	70804	0.04	10240						0.19	71108											0.91	567076
14	SAMD00097419.contigs.fa	103	5105209		1517872	0.12	24040	0.01	2380	0.014						1393134	1.78	74456	0.05	10816						0.2	71156											0.9	560760
15	SAMD00097420.contigs.fa	104	4948639		1471504	0.12	24388	0.01	2560	0.012						1349613	1.69	70732	0.04	10208						0.21	71272											0.89	567012
16	SAMD00097421.contigs.fa	97	4887822		1453039	0.12	24724	0.01	2432	0.014						1332802	1.64	71228	0.04	10236						0.21	71136											0.88	566884
17	SAMD00097422.contigs.fa	102	5063255		1505144	0.12	27476	0.01	2392	0.012						1381429	1.77	71836	0.05	10620						0.22	71152											0.9	561048
18	SAMD00097423.contigs.fa	101	5049714		1500995	0.12	24480	0.01	2356	0.014						1377223	1.73	72840	0.05	11512						0.23	71044											0.91	560996
19	SAMD00097424.contigs.fa	81	5121705		1522408	0.12	27324	0.01	2384	0.014						1397863	1.8	71868	0.05	10484						0.24	71132											0.89	570824
20	SAMD00097425.contigs.fa	105	5127235		1523514	0.12	26128	0.01	2496	0.014						1398033	1.77	73332	0.05	10408						0.25	71172											0.93	575652
21	SAMD00097426.contigs.fa	106	5099603		1514795	0.12	26796	0.01	2348	0.012						1390140	1.72	74384	0.05	10452						0.26	71104											0.92	575220
22	SAMD00097427.contigs.fa	103	4935786		1465499	0.12	24348	0.01	2340	0.012						1345500	1.7	71912	0.04	10236						0.26	71232											0.9	585656
23	SAMD00097428.contigs.fa	98	5077721		1508647	0.12	24584	0.01	2496	0.014						1385966	1.76	71076	0.05	10684						0.27	71244											0.93	587616
24	SAMD00097429.contigs.fa	100	4957909		1473046	0.12	24940	0.01	2340	0.012						1351011	1.7	72028	0.04	11024						0.28	71032											0.92	595560
25	SAMD00097430.contigs.fa	99	4984662		1480424	0.12	26336	0.01	2320	0.014						1359004	1.7	71480	0.04	10428						0.28	71140											0.92	600368
26	SAMD00097431.contigs.fa	100	5022621		1492465	0.12	25120	0.01	2380	0.014						1370019	1.71	72228	0.05	10560						0.29	71136											0.93	605812
27	SAMD00097432.contigs.fa	94	4963333		1473501	0.12	27732	0.01	2500	0.012						1353499	1.69	71780	0.05	10800						0.29	71212											0.91	610692
28	SAMD00097433.contigs.fa	77	4947885		1469651	0.12	24948	0.01	2496	0.014						1350047	1.68	72092	0.04	10248						0.31	71260											0.91	615220
29	SAMD00097434.contigs.fa	77	4937847		1466536	0.12	26744	0.01	2500	0.012						1347674	1.68	71488	0.05	10520						0.32	71120											0.92	614348
30	SAMD00097435.contigs.fa	84	4950490		1470427	0.12	24664	0.01	2488	0.012						1351033	1.7	71916	0.04	10304						0.33	71164											0.92	625496
31	SAMD00097436.contigs.fa	87	4993077		1483465	0.13	25620	0.01	2408	0.014						1362813	1.73	70812	0.04	10560						0.33	71152											0.94	622436
32	SAMD00097437.contigs.fa	88	5073495		1507522	0.12	25196	0.01	2360	0.014						1374535	1.75	72124	0.05	11008						0.34	71172											0.92	635656
33	SAMD00097438.contigs.fa	97	4990800		1483308	0.12	26324	0.01	2344	0.014						1362028	1.74	72688	0.05	10512						0.35	71144											0.93	632680
34	SAMD00097439.contigs.fa	87	4952045		1471272	0.12	24976	0.01	2328	0.012						1351075	1.67	71352	0.04	10288						0.35	71028											0.92	639528
35	SAMD00097440.contigs.fa	79	4994235		1482660	0.12	25456	0.01	2412	0.012						1362108	1.69	72580	0.05	10804						0.36	71212											0.93	650560
36	SAMD00097441.contigs.fa	78	4993825		1482945	0.12	24620	0.01	2556	0.012						1360940	1.69	70904	0.04	11028						0.37	71224											0.94	649464
37	SAMD00097442.contigs.fa	96	5018472		1490593	0.12	27492	0.01	2380	0.012						1369445	1.71	71952	0.04	10512						0.38	71024											0.95	654672
38	SAMD00097443.contigs.fa	79	5006129		1487413	0.12	26704	0.01	2420	0.014						1365423	1.7	72452	0.04	10384						0.39	71212											0.94	665472
39	SAMD00097444.contigs.fa	108	5043572		1496950	0.12	24320	0.01	2496	0.012						1374083	1.75	71520	0.04	10772						0.4	71220											0.93	670372
40	SAMD00097445.contigs.fa	92	5081406		1509469	0.12	26180	0.01	2384	0.014						1385719	1.76	73392	0.05	11092						0.41	71156											0.96	669692
41	SAMD00097446.contigs.fa	120	5215187		1550024	0.12	26592	0.01	2400	0.014						1422513	1.82	74320	0.05	11260						0.42	71228											0.94	680736
42	SAMD00097447.contigs.fa	93	5013624		1490813	0.12	26800	0.01	2500	0.014						1368436	1.72	70900	0.04	10444						0.43	71192											0.95	691832
43	SAMD00097448.contigs.fa	87	4946499		1469735	0.12	24880	0.01	2352	0.012						1349671	1.66	70400	0.04	10284						0.43	71152											0.94	690556
44	SAMD00097449.contigs.fa	89	4998070		1486382	0.12	25056	0.01	2352	0.014						1363975	1.72	71468	0.04	11320						0.44	71268											0.95	695376
45	SAMD00097450.contigs.fa	80	5013830		1490082	0.12	25004	0.01	2328	0.014						1368129	1.71	72492	0.05	11296						0.45	71260											0.96	694600
46	SAMD00097451.contigs.fa	101	5269760		1567338	0.12	27040	0.01	2408	0.014						1438462	1.86	74328	0.05	10760						0.46	71132											0.96	705944
47	SAMD00097452.contigs.fa	98	4927966		1464400	0.12	26480	0.01	2408	0.014						1343540	1.69	72420	0.05	10464						0.47	71176											0.96	710928
48	SAMD00097453.contigs.fa	98	5056508		1502913	0.12	24480	0.01	2352	0.014						1379337	1.72	73580	0.05	11200						0.48	71168											0.95	715952
49	SAMD00097454.contigs.fa	94	5061682		1503833	0.12	25296	0.01	2356	0.014						1380228	1.75	73368	0.05	11080						0.48	71184											0.95	717336
50	SAMD00097455.contigs.fa	103	5168997		1534844	0.12	27876	0.01	2328	0.014						1408653	1.77	73960	0.05	11600						0.49	71096											0.98	720080
51	SAMD00097456.contigs.fa	98	5069729		1506442	0.12	24424	0.01	2420	0.014						1380902	1.74	73872	0.05	10556						0.5	71168											0.98	724908
52	SAMD00097457.contigs.fa	110	5153543		1531124	0.13	25024	0.01	2344	0.014						1404014	1.8	74404	0.05	10460						0.51	71272											0.96	729784
53	SAMD00097458.contigs.fa	95	5057597		1502961	0.12	27228	0.01	2380	0.014						1379260	1.72	73908	0.04	10612						0.51	71072											0.96	741116
54	SAMD00097459.contigs.fa	107	5121146		1521524	0.12	26768	0.01	2348	0.014						1395677	1.78	72844	0.05	10668						0.55	71124											0.99	739992
55	SAMD00097460.contigs.fa	110	5137309		1526411	0.12	24704	0.01	2324	0.014						1399234	1.77	73192	0.05	10564						0.57	71264											0.97	751248
56	SAMD00097461.contigs.fa	111	5112526		1519215	0.12	27460	0.01	2348	0.014						1393309	1.75	74476	0.05	10616						0.59	71148											0.99	756516
57	SAMD00097462.contigs.fa	103	5040305		1497752	0.12	24332	0.01	2544	0.014						1374554	1.73	72404	0.05	11564						0.61	71024											0.97	761236
58	SAMD00097463.contigs.fa	94	5103273		1515578	0.12	26132	0.01	2432	0.014						1392246	1.77	74904	0.05	10760						0.62	71204											0.97	766576
59	SAMD00097464.contigs.fa	101	5107407		1516390	0.12	26392	0.01	2432	0.014						1391651	1.77	71328	0.05	10768						0.63	71240											0.98	765572
60	SAMD00097465.contigs.fa	101	5128034		1524175	0.12	25184	0.01	2384	0.014						1398715	1.77	72328	0.05	10552						0.64	71220											0.98	769132
61	SAMD00097466.contigs.fa	111	5228850		1553503	0.12	27624	0.01	2340	0.014						1424731	1.81	74532	0.05	10500						0.65	71168											1.01	775472
62	SAMD00097467.contigs.fa	137	5332603		1585518	0.12	25196	0.01	2344	0.014						1454346	1.9	74112	0.05	11148						0.66	71260											0.98	789880
63	SAMD00097468.contigs.fa	114	5223950		1551967	0.12	24672	0.01	2336	0.014						1425246	1.84	74008	0.05	11284						0.66	71192											0.99	792128
64	SAMD00097469.contigs.fa	91	5084269		1511062	0.12	24536	0.01	2328	0.014						1386574	1.74	70884	0.05	11196						0.66	71028											0.99	793020
65	SAMD00097470.contigs.fa	97	5086096		1511338	0.12	24520	0.01	2552	0.014						1388153	1.77	73912	0.05	10624						0.67	71216											1	805836
66	SAMD00097471.contigs.fa	87	5083869		1510761	0.12	24656	0.01	2408	0.014						1386422	1.76	71320	0.05	10456						0.67	71028											0.99	805604
67	SAMD00097472.contigs.fa	89	5074081		1507489	0.12	26580	0.01	2496	0.014						1383523	1.75	72280	0.05	11260						0.68	71020											1	812612
68	SAMD00097473.contigs.fa	91	5084357		1510481	0.12	26608	0.01	2548	0.014						1387876	1.75	71884	0.05	10700						0.69	71172											1	811460
69	SAMD00097474.contigs.fa	92	5084103		1510710	0.12	24888	0.01	2380	0.014						1386505	1.78	72864	0.05	11568						0.7	71136											1	826524
70	SAMD00097475.contigs.fa	98	5059381		1503972	0.12	25620	0.01	2420	0.012						1379898	1.77	71876	0.05	10672						0.7	71256											1.01	821404
71	SAMD00097476.contigs.fa	92	5029058		1494319	0.12	25464	0.01	2408	0.014						1372115	1.75	72524	0.05	10488						0.71	71228											0.99	832344
72	SAMD00097477.contigs.fa	88	5016245		1490461	0.13	24768	0.01	2400	0.014						1368268	1.7	73360	0.04	10756						0.71	71244											0.99	822144
73	SAMD00097478.contigs.fa	83	4966068		1475383	0.12	25204	0.01	2552	0.014						1353795	1.72	70812	0.04	10492						0.72	71140											1	842420
74	SAMD00097479.contigs.fa	87	4971501		1474793	0.12	24368	0.01	2348	0.014						1354819	1.71	71004	0.05	10696						0.73	71028											1.01	841444
75	SAMD00097480.contigs.fa	88	4968524		1475701	0.12	27032	0.01	2336	0.012						1354875	1.71	71536	0.04	10512						0.74	71244											1.01	852332
76	SAMD00097481.contigs.fa	90	4969401		1475802	0.12	25088	0.01	2328	0.014						1353894	1.72	70924	0.04	10220						0.75	71236											1	857324
77	SAMD00097482.contigs.fa	90	4957302		1472282	0.12	24964	0.01	2368	0.014						1351414	1.67	71964	0.04	11532						0.75	71084											1.01	862436
78	SAMD00097483.contigs.fa	82	4858600		1443361	0.12	27152	0.01	2408	0.012						1324855	1.67	70352	0.05	11188						0.76	71052											1	867640
79	SAMD00097484.contigs.fa	92	4790892		1423804	0.12	24012	0.01	3476	0.012						1305484	1.61	71808	0.04	10864						0.76	71152											1.03	871992
80	SAMD00097485.contigs.fa	95	4930968		1465319	0.12	26656	0.01	2344	0.012						1345881	1.66	70900	0.04	11836						0.78	71244											1.01	870876
81	SAMD00097486.contigs.fa	88	4998120		1485361	0.12	27156	0.01	2380	0.014						1362842	1.69	73256	0.04	10784						0.78	71208											1.02	882140
82	SAMD00097487.contigs.fa	91	5001443		1485276	0.12	26552	0.01	2348	0.014						1363691	1.7	72856	0.04	10568						0.79	71156											1.01	893508
83	SAMD00097488.contigs.fa	88	4972928		1476784	0.12	24328	0.01	2488	0.014						1355643	1.68	71868	0.05	10428						0.79	71224											1.01	891888
84	SAMD00097489.contigs.fa	92	5088098		1511320	0.12	25236	0.01	2404	0.014						1387377	1.74	72192	0.05	11248						0.8	71136											1.01	890684
85	SAMD00097490.contigs.fa	92	4999403		1484824	0.12	24840	0.01	2396	0.014						1362502	1.68	73192	0.04	10492						0.8	71048											1.02	902284
86	SAMD00097491.contigs.fa	91	5090162		1512134	0.12	26560	0.01	2352	0.014						1387901	1.75	73388	0.05	11080						0.81	71124											1.02	907216
87	SAMD00097492.contigs.fa	87	4998316		1484253	0.13	26420	0.01	2388	0.012						1362806	1.73	72700	0.04	11188						0.82	71168											1.02	911892
88	SAMD00097493.contigs.fa	88	4999443		1485546	0.12	24776	0.01	2360	0.012						1363950	1.69	73344	0.04	10424						0.82	71268											1.03	916904
89	SAMD00097494.contigs.fa	95	5014135		1489280	0.12	27116	0.01	2340	0.012						1366097	1.7	73436	0.05	11300						0.83	71168											1.03	922576
90	SAMD00097495.contigs.fa	98	5002920		1485253	0.12	24256	0.01	2408	0.012						1363069	1.73	72468	0.04	11524						0.83	71240											1.03	927120
91	SAMD00097496.contigs.fa	88	5108695		1517411	0.12	24608	0.01	2376	0.014						1392457	1.75	74476	0.05	10488						0.84	71168											1.04	926188
92	SAMD00097497.contigs.fa	81	5000676		1484801	0.12	26524	0.01	2348	0.012						1364755	1.74	71296	0.05	10716						0.84	71132											1.05	931192
93	SAMD00097498.contigs.fa	86	4996689		1483943	0.12	24036	0.01	2412	0.014						1362237	1.69	71432	0.05	10848						0.86	71128											1.03	942276
94	SAMD00097499.contigs.fa	97	4961008		1473782	0.12	24980	0.01	2552	0.012						1353294	1.67	71844	0.04	10180						0.86	71272											1.03	947180
95	SAMD00097500.contigs.fa	107	4975543		1477581	0.13	26352	0.01	2328	0.012						1358073	1.71	71276	0.04	10596						0.87	71176											1.04	952204
96	SAMD00097501.contigs.fa	114	5087859		1511988	0.12	25080	0.01	2560	0.012						1388056	1.77	74904	0.05	10616						0.88	71144											1.06	953796
97	SAMD00097502.contigs.fa	100	4959674		1474045	0.12	27736	0.01	2420	0.014						1352459	1.68	70376	0.04	10760						0.89	71000											1.04	962084
98	SAMD00097503.contigs.fa	123	4979447		1478877	0.12	24932	0.01	2348	0.012						1357760	1.72	70976	0.04	10500						0.9	71168											1.04	967252
99	SAMD00097504.contigs.fa	103	5020834		1491445	0.12	26476	0.01	2348	0.012						1368214	1.72	70776	0.04	11224						0.9	71140											1.05	971916
100	SAMD00097505.contigs.fa	101	5039496		1497322	0.12	23980	0.01	2408	0.012						1373389	1.72	72616	0.04	10860						0.95	71232											1.05	977588
101	SAMD00097506.contigs.fa	101	5039514		1497050	0.12	26892	0.01	2404	0.012						1373098	1.72	72856	0.04	10576						0.92	71208											1.05	976060
102	SAMD00097507.contigs.fa	164	5326173		1582820	0.12	24208	0.01	2428	0.014						1448983	1.86	74920	0.05	10784						0.92	71236											1.05	987612
103	SAMD00097508.contigs.fa	103	5039947		1497651	0.12	26712	0.01	2432	0.012						1373792	1.73	72888	0.05	11048						0.93	71116											1.05	986480
104	SAMD00097509.contigs.fa	131	5148716		1529168	0.12	24796	0.01	2408	0.014						1401935	1.78	71848	0.05	10472						0.93	71064											1.06	997772
105	SAMD00097510.contigs.fa	112	5044316		1498976	0.12	25208	0.01	2324	0.014						1375478	1.75	71380	0.05	10484						0.94	71156											1.06	1002836
106	SAMD00097511.contigs.fa	95	5001778		1485661	0.12	26980	0.01	2356	0.014						1363647	1.73	71880	0.05	10528						0.94	71276											1.07	1010164
107	SAMD00097512.contigs.fa	105	5044464		1497663	0.13	23980	0.01	2380	0.014						1375020	1.72	72372	0.05	10804						0.98	71144											1.07	1012780
108	SAMD00097513.contigs.fa	145	5293363		1572795	0.12	24932	0.01	2328	0.014						1441951	1.88	74500	0.05	10836						1	71232											1.06	1011772
109	SAMD00097514.contigs.fa	111	5009333		1488751	0.12	26216	0.01	2432	0.014						1365781	1.72	70992	0.05	10548						1.03	71124											1.07	1022996
110	SAMD00097515.contigs.fa	114	4934877		1467078	0.12	26924	0.01	2340	0.012						1345878	1.67	70900	0.04	10204						1.04	71140											1.06	1027764
111	SAMD00097516.contigs.fa	173	5121211		1520309	0.12	26588	0.01	2548	0.014						1395008	1.76	74484	0.05	10568						1.05	71152											1.09	1031284
112	SAMD00097517.contigs.fa	102	4993511		1483878	0.12	25284	0.01	2416	0.012						1361104	1.71	71312	0.05	11252						1.07	71144											1.08	1031912
113	SAMD00097518.contigs.fa	103	4993861		1482235	0.12	26600	0.01	2384	0.012						1361078	1.69	71360	0.05	10540						1.07	71152											1.07	1046764
114	SAMD00097519.contigs.fa	103	5015606		1490303	0.12	26880	0.01	2348	0.014						1367522	1.75	72396	0.05	11336						1.08	71128											1.07	1042008
115	SAMD00097520.contigs.fa	105	5046413		1499152	0.12	26276	0.01	2408	0.014						1376154	1.72	71896	0.05	11620						1.08	71244											1.09	1052984
116	SAMD00097521.contigs.fa	103	4973475		1477451	0.12	25128	0.01	2380	0.012						1356218	1.72	70872	0.05	10992						1.18	71064											1.08	1057952
117	SAMD00097522.contigs.fa	102	4970668		1476481	0.12	24692	0.01	2320	0.012						1356331	1.69	72940	0.04	11152						1.1	71096											1.08	1062892
118	SAMD00097523.contigs.fa	106	4999906		1485856	0.12	27300	0.01	2380	0.012						1363547	1.7	72464	0.05	11408						1.1	71276											1.09	1061928
119	SAMD00097524.contigs.fa	108	4979967		1479745	0.12	26296	0.01	2348	0.012						1357444	1.72	72972	0.05	10576						1.11	71192											1.11	1066992
120	SAMD00097525.contigs.fa	106	4971967		1477114	0.12	26556	0.01	2432	0.012						1355418	1.67	71792	0.05	11560						1.11	71264											1.08	1077840
121	SAMEA100241668.contigs.fa	74	5029741		1497487	0.12	24440	0.01	2556	0.012						1373504	1.74	72268	0.05	10492						1.12	71232											1.1	1081072
122	SAMEA100242418.contigs.fa	132	5247510		1561755	0.12	24652	0.01	2360	0.014						1429621	1.83	74540	0.05	11000						1.14	71236											1.1	1088064
123	SAMEA100243168.contigs.fa	174	5119762		1526666	0.12	27448	0.01	2416	0.014						1394879	1.74	74432	0.05	11532						1.15	71140											1.1	1092940
124	SAMEA100243918.contigs.fa	146	5275211		1572462	0.12	25212	0.01	2356	0.014						1439274	1.88	74488	0.05	10808						1.15	71264											1.1	1097984
125	SAMEA100244668.contigs.fa	115	5122625		1525726	0.12	24340	0.01	2324	0.014						1397472	1.79	72796	0.05	10548						1.16	71248											1.11	1103540
126	SAMEA100245418.contigs.fa	122	5285212		1573572	0.12	24748	0.01	2412	0.014						1441834	1.85	74632	0.05	11020						1.17	71192											1.11	1108552
127	SAMEA100246168.contigs.fa	93	5243725		1559699	0.12	27628	0.01	2432	0.014						1430867	1.83	76484	0.05	11456						1.18	71240											1.1	1115600
128	SAMEA100246918.contigs.fa	125	5185465		1544389	0.13	24772	0.01	2348	0.014						1414698	1.8	72596	0.05	10404						1.2	71152											1.11	1118820
129	SAMEA100247668.contigs.fa	114	5251950		1560956	0.19	26812	0.01	2408	0.014						1431779	1.83	74028	0.05	10720						1.2	71168											1.11	1124152
130	SAMEA100248418.contigs.fa	99	5125954		1524130	0.12	25068	0.01	2340	0.014						1399172	1.78	72844	0.05	11096						1.21	71084											1.1	1129040
131	SAMEA100249168.contigs.fa	86	5141769		1529156	0.12	26856	0.01	2328	0.014						1404503	1.8	73348	0.05	10612						1.21	71252											1.11	1127940
132	SAMEA100249918.contigs.fa	81	5224335		1553621	0.12	26688	0.01	2384	0.014						1427726	1.85	74436	0.05	10628						1.22	71204											1.11	1139276
133	SAMEA100250668.contigs.fa	116	5277472		1570473	0.12	27812	0.01	2328	0.014						1438314	1.86	73520	0.05	10756						1.23	71204											1.1	1138708
134	SAMEA100251418.contigs.fa	92	5233392		1556971	0.12	24472	0.01	2384	0.014						1428308	1.84	73832	0.05	10484						1.23	71224											1.11	1143964
135	SAMEA100252168.contigs.fa	93	5284218		1570818	0.12	27012	0.01	2344	0.014						1441063	1.87	75580	0.05	10664						1.24	71076											1.12	1155112
136	SAMEA100252918.contigs.fa	98	5197274		1546585	0.12	26444	0.01	2552	0.014						1419628	1.81	73824	0.05	10492						1.25	71136											1.12	1160040
137	SAMEA100253668.contigs.fa	95	5186533		1542210	0.12	24468	0.01	2332	0.014						1414435	1.83	74836	0.05	10388						1.26	71052											1.11	1171564
138	SAMEA100254418.contigs.fa	98	5238758		1559109	0.12	26960	0.01	2416	0.014						1428951	1.82	73512	0.05	11096						1.27	71148											1.12	1170124
139	SAMEA100255168.contigs.fa	82	5139469		1526193	0.12	26044	0.01	2348	0.014						1400542	1.77	73316	0.05	11308						1.28	71132											1.14	1174204
140	SAMEA100255918.contigs.fa	96	5242706		1558833	0.12	24724	0.01	2428	0.014						1430573	1.83	74044	0.05	10872						1.27	71264											1.12	1183192
141	SAMEA100256668.contigs.fa	118	5354105		1592517	0.12	27124	0.01	2496	0.014						1459157	1.87	74328	0.05	11100						1.29	71160											1.13	1186096
142	SAMEA100257418.contigs.fa	109	5165432		1538210	0.12	27204	0.01	2320	0.014						1407357	1.81	73572	0.05	10464						1.3	71172											1.12	1190900
143	SAMEA100258168.contigs.fa	85	5138588		1527156	0.12	24932	0.01	2380	0.014						1402318	1.78	73428	0.05	10512						1.32	71176											1.12	1195928
144	SAMEA100258918.contigs.fa	74	5276706		1568397	0.12	24888	0.01	2560	0.014						1440921	1.89	74328	0.05	11392						1.31	71244											1.14	1195144
145	SAMEA100259668.contigs.fa	85	5197879		1545792	0.12	24192	0.01	2328	0.014						1418103	1.8	73988	0.05	10432						1.32	71096											1.13	1206344
146	SAMEA100260418.contigs.fa	92	5178561		1540844	0.12	26300	0.01	2380	0.014						1411494	1.79	73916	0.05	11524						1.32	71232											1.14	1205472
147	SAMEA100261168.contigs.fa	78	5137185		1528306	0.12	25012	0.01	2416	0.014						1400991	1.8	73436	0.05	11060						1.33	71156											1.15	1216552
148	SAMEA100261918.contigs.fa	106	5126994		1524586	0.12	24556	0.01	2340	0.014						1398255	1.79	73432	0.05	11140						1.35	71232											1.14	1221720
149	SAMEA100262668.contigs.fa	82	5279364		1568144	0.12	26260	0.01	2372	0.014						1440525	1.84	74940	0.05	10948						1.34	71244											1.14	1224276
150	SAMEA100263418.contigs.fa	87	5204962		1546725	0.12	27652	0.01	2356	0.014						1419519	1.83	73564	0.05	10748						1.36	71160											1.15	1232072
151	SAMEA100264168.contigs.fa	112	5261508		1565015	0.12	25132	0.01	2400	0.014						1434993	1.84	74940	0.05	10776						1.37	71132											1.15	1237276
152	SAMEA100264918.contigs.fa	101	5252336		1562199	0.12	25636	0.01	2352	0.014						1432976	1.85	74520	0.05	11372						1.39	71144											1.15	1242404
153	SAMEA100265668.contigs.fa	87	5085243		1511342	0.13	25076	0.01	2564	0.014						1387054	1.77	71216	0.05	10456						1.39	71096											1.15	1247348
154	SAMEA100266418.contigs.fa	89	5283829		1570791	0.12	27304	0.01	2372	0.014						1441887	1.85	75448	0.05	11676						1.4	71120											1.16	1252652
155	SAMEA100267168.contigs.fa	78	5275345		1567807	0.12	27052	0.01	2404	0.014						1438964	1.89	75024	0.05	10948						1.4	71212											1.16	1262124
156	SAMEA100267918.contigs.fa	146	5261370		1568470	0.12	26520	0.01	2560	0.014						1434972	1.83	75532	0.05	10824						1.41	71204											1.14	1263168
157	SAMEA100268668.contigs.fa	113	5271630		1569935	0.12	25204	0.01	2360	0.014						1438373	1.87	73556	0.05	10768						1.41	71088											1.15	1268400
158	SAMEA100269418.contigs.fa	183	5311833		1582086	0.12	25716	0.01	2552	0.014						1447422	1.87	74708	0.05	11420						1.43	71124											1.16	1273480
159	SAMEA100270168.contigs.fa	87	5269442		1567059	0.12	27008	0.01	2400	0.014						1439356	1.87	73412	0.05	10872						1.46	71088											1.16	1278516
160	SAMEA100270918.contigs.fa	86	5278821		1569857	0.12	24720	0.01	2492	0.014						1441692	1.89	74940	0.05	10760						1.5	71064											1.16	1283624
161	SAMEA100271668.contigs.fa	101	5321106		1583297	0.12	26376	0.01	2500	0.014						1451339	1.88	73800	0.05	11600						1.52	71216											1.17	1288948
162	SAMEA100272418.contigs.fa	124	5276373		1572515	0.12	24872	0.01	2348	0.014						1439978	1.88	74460	0.05	11776						1.53	71220											1.16	1294260
163	SAMEA100273168.contigs.fa	127	5275354		1571834	0.12	27172	0.01	2500	0.014						1439993	1.83	74384	0.05	10856						1.54	71216											1.17	1299244
164	SAMEA100273918.contigs.fa	80	5236765		1556251	0.12	25300	0.01	2424	0.014						1429555	1.83	74700	0.05	10496						1.55	71132											1.18	1295772
165	SAMEA100274668.contigs.fa	71	4986231		1481373	0.12	26352	0.01	2316	0.012						1361222	1.69	71084	0.05	10984						1.57	71172											1.17	1305764
166	SAMEA100275418.contigs.fa	99	5286183		1570903	0.12	27576	0.01	2340	0.014						1441117	1.84	74880	0.05	11076						1.57	71252											1.17	1314552
167	SAMEA100276168.contigs.fa	91	5280795		1570533	0.12	26628	0.01	2356	0.014						1440074	1.85	73528	0.05	10736						1.58	71276											1.2	1314508
168	SAMEA100276918.contigs.fa	170	5277937		1573907	0.12	26260	0.01	2328	0.014						1439650	1.86	74772	0.05	10744						1.59	71172											1.18	1325056
169	SAMEA100277668.contigs.fa	92	5193760		1543585	0.12	24940	0.01	2380	0.014						1416687	1.8	73876	0.05	10620						1.6	71136											1.21	1323980
170	SAMEA100278418.contigs.fa	123	5222593		1556298	0.12	27052	0.01	2408	0.014						1424383	1.81	73500	0.05	10524						1.6	71160											1.19	1335464
171	SAMEA100279168.contigs.fa	110	5232050		1556294	0.12	27400	0.01	3476	0.014						1426444	1.82	73940	0.05	10508						1.61	71200											1.18	1340388
172	SAMEA100279918.contigs.fa	113	5383079		1602642	0.12	27044	0.01	2416	0.014						1468228	1.89	76436	0.05	11104						1.62	71184											1.18	1345608
173	SAMEA100280668.contigs.fa	158	5297041		1580211	0.12	27212	0.01	2420	0.014						1445401	1.86	75060	0.05	11480						1.62	71168											1.18	1350972
174	SAMEA100281418.contigs.fa	106	5289584		1574245	0.12	27136	0.01	2432	0.014						1443608	1.85	74928	0.05	10740						1.64	71140											1.19	1356276
175	SAMEA100282168.contigs.fa	112	5279428		1571993	0.12	28636	0.01	2356	0.014						1441626	1.83	75384	0.05	10752						1.63	71168											1.19	1365628
176	SAMEA100282918.contigs.fa	102	5290205		1574033	0.12	27180	0.01	2396	0.014						1445060	1.87	74508	0.05	11624						1.65	71180											1.19	1366496
177	SAMEA100283668.contigs.fa	89	5284872		1571887	0.12	26996	0.01	2380	0.014						1442718	1.88	74992	0.05	10640						1.66	71216											1.19	1372180
178	SAMEA100284418.contigs.fa	75	5281779		1569598	0.13	25100	0.01	2400	0.014						1441816	1.84	74972	0.05	10876						1.66	71252											1.2	1377140
179	SAMEA100285168.contigs.fa	81	5282737		1570376	0.12	24392	0.01	2432	0.014						1441844	1.84	75524	0.05	10828						1.68	71148											1.21	1382572
180	SAMEA100285918.contigs.fa	82	5291579		1572404	0.12	27728	0.01	2360	0.014						1444144	1.84	75808	0.05	11280						1.68	71144											1.2	1383636
181	SAMEA100286668.contigs.fa	81	5291831		1572230	0.12	27148	0.01	2432	0.014						1443174	1.84	75424	0.05	11320						1.68	71080											1.21	1392888
182	SAMEA100287418.contigs.fa	83	5290886		1572464	0.12	27148	0.01	2492	0.014						1444277	1.86	74564	0.05	10712						1.68	71116											1.2	1399784
183	SAMEA100288168.contigs.fa	91	5293267		1574647	0.12	26868	0.01	2352	0.014						1444664	1.88	74904	0.05	10684						1.68	71116											1.2	1402848
184	SAMEA100288918.contigs.fa	98	5294624		1574154	0.12	26796	0.01	2344	0.014						1444745	1.87	74420	0.05	11680						1.7	71096											1.21	1408112
185	SAMEA100289668.contigs.fa	87	5271789		1566530	0.12	25552	0.01	2356	0.014						1437586	1.85	75048	0.05	10788						1.69	71144											1.21	1413424
186	SAMEA100290418.contigs.fa	101	5293556		1574647	0.12	25656	0.01	2496	0.014						1443706	1.88	74428	0.05	10700						1.72	71152											1.21	1418652
187	SAMEA100291168.contigs.fa	107	5294222		1575234	0.12	28636	0.01	2416	0.014						1444164	1.86	75856	0.05	11524						1.72	71052											1.22	1423716
188	SAMEA100291918.contigs.fa	86	5292918		1573705	0.12	27092	0.01	2352	0.014						1444990	1.85	74344	0.05	11528						1.72	71160											1.22	1429120
189	SAMEA100292668.contigs.fa	85	5288742		1571968	0.12	24572	0.01	2420	0.014						1444724	1.84	74464	0.05	10880						1.73	71140											1.22	1434392
190	SAMEA100293418.contigs.fa	83	5290817		1573770	0.12	25800	0.01	2340	0.014						1444146	1.87	75536	0.05	10876						1.73	71056											1.22	1443632
191	SAMEA100294168.contigs.fa	92	5293266		1573766	0.12	25592	0.01	2420	0.014						1443673	1.86	74544	0.05	10824						1.74	71252											1.22	1444928
192	SAMEA100294918.contigs.fa	84	5291612		1572160	0.12	24208	0.01	2356	0.014						1443738	1.85	75532	0.05	11512						1.74	71096											1.23	1449852
193	SAMEA100295668.contigs.fa	96	5294712		1572732	0.12	27776	0.01	2372	0.014						1444085	1.87	73344	0.05	11080						1.75	71192											1.22	1454900
194	SAMEA100296418.contigs.fa	81	5291773		1572108	0.12	27172	0.01	2436	0.014						1444169	1.85	73656	0.05	11492						1.75	71136											1.22	1460280
195	SAMEA100297168.contigs.fa	88	5293541		1572802	0.12	27648	0.01	2564	0.014						1443723	1.89	74936	0.05	10708						1.75	71132											1.26	1464280
196	SAMEA100297918.contigs.fa	99	5293242		1574430	0.12	26684	0.01	2344	0.014						1445042	1.87	74384	0.05	11836						1.77	71156											1.23	1470504
197	SAMEA100298668.contigs.fa	104	5293078		1573934	0.12	26456	0.01	2416	0.014						1444136	1.89	75004	0.05	11080						1.78	71236											1.25	1473972
198	SAMEA100299418.contigs.fa	88	5335957		1586590	0.12	27432	0.01	2344	0.014						1456623	1.85	75444	0.05	10764						1.78	71132											1.23	1481196
199	SAMEA1009554.contigs.fa	111	4998799		1486601	0.12	27044	0.01	2404	0.014						1364149	1.72	71696	0.05	10548						1.79	71068											1.25	1486488
200	SAMEA1009558.contigs.fa	75	4756923		1415520	0.12	27004	0.01	2380	0.012						1299987	1.6	71196	0.04	10136						1.81	71028											1.24	1490784
201	SAMEA1009569.contigs.fa	110	5006530		1489130	0.12	24412	0.01	5464	0.014						1366282	1.71	72520	0.04	10620						1.82	71140											1.25	1495988
202	SAMEA1009574.contigs.fa	110	4860950		1445782	0.13	26888	0.01	2324	0.012						1325785	1.67	69416	0.04	11456						1.83	71096											1.24	1501700
203	SAMEA1009576.contigs.fa	101	4897888		1456943	0.12	27400	0.01	2484	0.014						1336622	1.65	71564	0.04	10236						1.83	71140											1.24	1503132
204	SAMEA1009580.contigs.fa	103	5000661		1487285	0.13	26744	0.01	2356	0.012						1364950	1.68	71844	0.05	10572						1.85	71164											1.24	1510564
205	SAMEA1009599.contigs.fa	148	5287605		1575077	0.12	25740	0.01	2396	0.014						1442447	1.89	73520	0.05	10788						1.85	71056											1.25	1515900
206	SAMEA1009601.contigs.fa	113	4896579		1455197	0.12	24056	0.01	2372	0.012						1336545	1.65	71704	0.04	10960						1.85	71236											1.25	1521184
207	SAMEA1009619.contigs.fa	97	5028827		1495009	0.12	26868	0.01	2432	0.012						1372952	1.73	72032	0.05	11416						1.85	71148											1.27	1520472
208	SAMEA1009630.contigs.fa	104	4952008		1472632	0.12	27372	0.01	2352	0.014						1352396	1.7	71412	0.04	10228						1.88	71240											1.25	1528616
209	SAMEA1009638.contigs.fa	111	4998640		1487187	0.12	26220	0.01	2380	0.012						1364340	1.7	72788	0.04	10428						1.88	71136											1.25	1535712
210	SAMEA1009644.contigs.fa	101	5029527		1495972	0.12	24636	0.01	2560	0.014						1373750	1.75	71972	0.05	11372						1.89	71232											1.26	1541400
211	SAMEA1009664.contigs.fa	102	4954165		1472761	0.12	27292	0.01	2496	0.012						1352210	1.68	70872	0.04	10160						1.95	71272											1.27	1546144
212	SAMEA1009669.contigs.fa	137	5309105		1579607	0.12	25568	0.01	2416	0.014						1450268	1.87	74040	0.05	11248						1.96	71180											1.28	1549324
213	SAMEA1009673.contigs.fa	121	5062095		1504834	0.12	24740	0.01	2400	0.014						1382102	1.77	72408	0.05	11488						1.98	71232											1.26	1556596
214	SAMEA1009684.contigs.fa	75	4936128		1466919	0.12	26192	0.01	2408	0.014						1348331	1.67	71568	0.04	10572						1.97	71132											1.27	1561368
215	SAMEA1009687.contigs.fa	131	5318136		1581606	0.12	26536	0.01	2312	0.014						1453002	1.87	75004	0.05	10740						2.01	71144											1.26	1566584
216	SAMEA1009689.contigs.fa	73	4909149		1459310	0.12	27456	0.01	2344	0.014						1341512	1.69	71588	0.05	11152						2.01	71076											1.28	1570140
217	SAMEA1009692.contigs.fa	87	5082494		1511881	0.12	26740	0.01	2356	0.014						1389058	1.75	73528	0.05	10536						2.02	71136											1.28	1574180
218	SAMEA1009700.contigs.fa	102	5008106		1489247	0.12	24624	0.01	2336	0.012						1367706	1.74	72728	0.04	11568						2.03	71224											1.28	1579212
219	SAMEA1009714.contigs.fa	104	5008582		1488628	0.12	26980	0.01	2372	0.014						1366809	1.74	72584	0.04	10676						2.03	71124											1.28	1584188
220	SAMEA1009721.contigs.fa	136	5062662		1505790	0.12	27048	0.01	2548	0.012						1382270	1.78	72720	0.04	10412						2.03	71148											1.29	1589276
221	SAMEA1009735.contigs.fa	107	5040317		1499644	0.12	25380	0.01	2348	0.014						1376535	1.76	72120	0.05	11312						2.04	71244											1.28	1597080
222	SAMEA1009742.contigs.fa	66	4844707		1440610	0.12	25688	0.01	2360	0.012						1324135	1.61	71320	0.04	10172						2.07	71136											1.29	1601284
223	SAMEA1009744.contigs.fa	108	4922947		1462697	0.12	24268	0.01	2408	0.012						1344147	1.67	70940	0.04	10284						2.07	71184											1.28	1606004
224	SAMEA1009747.contigs.fa	106	5003546		1488206	0.12	27372	0.01	2408	0.014						1366194	1.73	71840	0.04	10680						2.08	71252											1.29	1611140
225	SAMEA1009750.contigs.fa	108	5030395		1495758	0.12	25192	0.01	2496	0.012						1373116	1.72	72632	0.05	10784						2.09	71188											1.3	1616368
226	SAMEA1009751.contigs.fa	113	5027221		1495275	0.12	27176	0.01	2496	0.014						1372078	1.74	72300	0.05	10464						2.09	70980											1.3	1621112
227	SAMEA1009761.contigs.fa	153	5186601		1545726	0.13	24512	0.01	2340	0.014						1415155	1.84	74884	0.05	10500						2.1	71256											1.3	1626368
228	SAMEA1009766.contigs.fa	93	4956762		1473277	0.12	26296	0.01	2560	0.012						1352479	1.7	71668	0.04	11100						2.11	71176											1.3	1631576
229	SAMEA1009776.contigs.fa	143	5201241		1548567	0.12	27516	0.01	2320	0.014						1419202	1.83	72964	0.05	10560						2.1	71176											1.31	1630432
230	SAMEA1009801.contigs.fa	97	5123392		1523960	0.12	24372	0.01	2376	0.014						1398729	1.77	73772	0.05	10636						2.13	71180											1.32	1641676
231	SAMEA1009812.contigs.fa	91	5061981		1504824	0.12	24292	0.01	2340	0.014						1382731	1.76	72796	0.05	10424						2.13	71088											1.3	1646460
232	SAMEA1009830.contigs.fa	103	5031884		1496825	0.12	24204	0.01	2292	0.014						1374453	1.72	73484	0.05	10544						2.16	71224											1.31	1651944
233	SAMEA1009832.contigs.fa	109	4986040		1481843	0.12	26332	0.01	2400	0.012						1360856	1.73	71232	0.05	10496						2.17	71168											1.31	1659860
234	SAMEA1009833.contigs.fa	99	5162228		1536065	0.12	25312	0.01	2352	0.014						1410640	1.79	72056	0.05	11232						2.16	71172											1.31	1656120
235	SAMEA1009834.contigs.fa	101	5071244		1508317	0.12	26272	0.01	2324	0.014						1385003	1.74	72276	0.05	10800						2.18	71164											1.31	1667084
236	SAMEA1009853.contigs.fa	133	5291663		1572509	0.12	27148	0.01	2348	0.014						1443888	1.85	75028	0.05	10624						2.18	71164											1.31	1672112
237	SAMEA1009862.contigs.fa	172	5372323		1600835	0.12	26816	0.01	2328	0.014						1465751	1.93	75836	0.05	10992						2.18	71224											1.31	1677472
238	SAMEA1009867.contigs.fa	96	5127776		1524495	0.12	24564	0.01	2356	0.014						1399481	1.77	71304	0.05	10468						2.19	71216											1.32	1682220
239	SAMEA1009868.contigs.fa	134	5331960		1586185	0.12	25464	0.01	2552	0.014						1454941	1.88	74452	0.05	11472						2.21	71144											1.32	1687768
240	SAMEA1009873.contigs.fa	102	4951309		1472276	0.12	26952	0.01	2408	0.014						1350870	1.69	71724	0.05	10208						2.21	71116											1.32	1692556
241	SAMEA1009886.contigs.fa	138	5064284		1506042	0.12	26640	0.01	2380	0.014						1382275	1.73	72020	0.05	10476						2.2	71132											1.33	1697424
242	SAMEA1009887.contigs.fa	114	4942074		1469542	0.12	24388	0.01	2400	0.012						1348717	1.67	71136	0.04	11616						2.21	71192											1.32	1702632
243	SAMEA1009891.contigs.fa	158	5138032		1528671	0.12	24840	0.01	2496	0.014						1401025	1.77	72048	0.05	11032						2.24	71168											1.32	1707932
244	SAMEA1009895.contigs.fa	137	5063465		1506103	0.12	26684	0.01	2564	0.012						1381794	1.72	70752	0.05	10524						2.24	71124											1.34	1712920
245	SAMEA1009898.contigs.fa	94	4908011		1459210	0.12	26216	0.01	2496	0.012						1340557	1.68	71328	0.04	11520						2.24	71212											1.34	1717656
246	SAMEA1009904.contigs.fa	120	5106842		1518084	0.12	27372	0.01	2400	0.014						1393283	1.73	74812	0.05	10560						2.24	71160											1.33	1722876
247	SAMEA1030768.contigs.fa	55	4785836		1422208	0.12	26440	0.01	2500	0.012						1307658	1.62	71372	0.04	11384						2.27	71136											1.35	1727492
248	SAMEA1030770.contigs.fa	57	4786109		1421905	0.12	23688	0.01	2400	0.012						1307929	1.61	68192	0.04	11280						2.28	71148											1.35	1732208
249	SAMEA1030773.contigs.fa	51	4785287		1421522	0.12	24768	0.01	2328	0.012						1307847	1.6	69940	0.04	10304						2.29	71064											1.34	1737040
250	SAMEA1030780.contigs.fa	78	4996151		1485310	0.12	27256	0.01	2356	0.014						1364571	1.7	71408	0.05	10452						2.28	71120											1.34	1734540
251	SAMEA1030784.contigs.fa	58	4785441		1422889	0.12	24724	0.01	2408	0.012						1308491	1.59	68812	0.04	11408						2.31	71228											1.36	1744964
252	SAMEA1030785.contigs.fa	69	4914293		1460277	0.13	25068	0.01	2404	0.014						1342080	1.64	71312	0.04	11572						2.32	71224											1.36	1751696
253	SAMEA1030787.contigs.fa	57	4777027		1420061	0.12	23956	0.01	2340	0.012						1304906	1.59	71436	0.04	10248						2.32	71072											1.37	1756680
254	SAMEA1030788.contigs.fa	52	4782743		1422081	0.12	26212	0.01	2400	0.012						1307801	1.63	68964	0.04	10560						2.34	71268											1.35	1762172
255	SAMEA104091831.contigs.fa	60	4826169		1434551	0.12	24436	0.01	2380	0.012						1317021	1.61	70324	0.04	10216						2.35	71276											1.37	1766900
256	SAMEA104111313.contigs.fa	75	5188213		1539313	0.12	25368	0.01	2436	0.014						1414802	1.82	73504	0.05	10444						2.36	71216											1.37	1771716
257	SAMEA104127589.contigs.fa	221	4812170		1434170	0.12	26292	0.01	2400	0.012						1309512	1.62	71940	0.04	10616						2.39	71252											1.38	1777096
258	SAMEA104151204.contigs.fa	84	4943784		1469500	0.12	24728	0.01	2496	0.014						1347123	1.69	71764	0.04	11056						2.4	71128											1.38	1781868
259	SAMEA104151206.contigs.fa	101	5002490		1485253	0.12	27168	0.01	2336	0.014						1362619	1.71	70792	0.05	11052						2.42	71128											1.41	1786760
260	SAMEA104151208.contigs.fa	98	5047493		1498367	0.12	25184	0.01	2400	0.012						1374411	1.75	72476	0.05	10548						2.41	71180											1.4	1791876
261	SAMEA104151209.contigs.fa	87	4994481		1483357	0.12	24620	0.01	2408	0.014						1361842	1.73	72964	0.04	11620						2.42	71064											1.4	1796936
262	SAMEA104151210.contigs.fa	81	5031271		1493788	0.12	28968	0.01	2360	0.012						1370098	1.71	70780	0.05	10568						2.44	71216											1.39	1802056
263	SAMEA104151211.contigs.fa	76	5113809		1518598	0.12	26848	0.01	2408	0.014						1394750	1.79	71844	0.05	10560						2.45	71032											1.4	1807040
264	SAMEA104151212.contigs.fa	98	5120439		1521552	0.12	24384	0.01	2548	0.014						1395840	1.76	71592	0.05	11652						2.48	71132											1.4	1805672
265	SAMEA104151213.contigs.fa	80	5014784		1488650	0.12	23976	0.01	2312	0.014						1365913	1.71	71996	0.04	10396						2.52	71140											1.39	1817200
266	SAMEA104151214.contigs.fa	81	5015204		1488927	0.12	26604	0.01	2496	0.014						1367218	1.73	73388	0.04	11064						2.51	71228											1.4	1820904
267	SAMEA104151215.contigs.fa	77	5021150		1490817	0.12	24908	0.01	2400	0.014						1367857	1.74	72440	0.04	10744						2.55	71256											1.41	1827420
268	SAMEA104151216.contigs.fa	69	5004140		1486263	0.12	24308	0.01	2496	0.012						1364771	1.71	72464	0.05	11296						2.55	71108											1.4	1832372
269	SAMEA104151217.contigs.fa	85	4962705		1473886	0.12	26484	0.01	2332	0.014						1352915	1.71	72020	0.05	10672						2.56	71084											1.42	1836928
270	SAMEA104151218.contigs.fa	89	5043126		1497575	0.12	26992	0.01	2380	0.014						1374022	1.77	72304	0.05	10568						2.57	71136											1.39	1842536
271	SAMEA104151219.contigs.fa	90	5083160		1510486	0.12	26824	0.01	2352	0.012						1385803	1.75	71960	0.05	10412						2.58	71052											1.45	1847188
272	SAMEA104151220.contigs.fa	110	5049860		1499395	0.12	26100	0.01	2400	0.014						1375914	1.76	72852	0.05	10892						2.59	71212											1.4	1852652
273	SAMEA104151221.contigs.fa	85	5032759		1494971	0.12	26748	0.01	2344	0.014						1372804	1.71	73880	0.04	10468						2.61	71124											1.45	1863300
274	SAMEA104151222.contigs.fa	91	5037535		1496455	0.12	24948	0.01	2540	0.014						1372845	1.71	70884	0.04	11676						2.62	71216											1.43	1862384
275	SAMEA104151223.contigs.fa	89	5038669		1497074	0.12	25132	0.01	2420	0.014						1372409	1.76	72968	0.05	10536						2.6	71124											1.41	1866900
276	SAMEA104151224.contigs.fa	123	5103763		1516254	0.12	27732	0.01	5336	0.014						1389529	1.77	74352	0.05	10424						2.62	71168											1.42	1872332
277	SAMEA104151225.contigs.fa	94	4977099		1477668	0.13	24300	0.01	2352	0.012						1356070	1.7	72636	0.05	10620						2.7	71120											1.41	1877352
278	SAMEA104151226.contigs.fa	92	4970225		1477967	0.12	24252	0.01	2564	0.012						1354678	1.69	72912	0.04	10516						2.62	71136											1.42	1878552
279	SAMEA104151227.contigs.fa	64	5003948		1486672	0.12	26276	0.01	2340	0.012						1364819	1.74	72516	0.05	11072						2.64	71124											1.43	1887336
280	SAMEA104151228.contigs.fa	100	5087598		1511268	0.12	23080	0.01	2560	0.014						1386208	1.74	70852	0.05	11028						2.64	71156											1.44	1893068
281	SAMEA104151229.contigs.fa	60	5036993		1495538	0.12	27236	0.01	2356	0.014						1375117	1.75	73848	0.04	10512						2.72	71216											1.43	1898020
282	SAMEA104151230.contigs.fa	65	5004255		1486673	0.12	25032	0.01	2552	0.012						1364669	1.77	71344	0.04	11100						2.65	71000											1.42	1902372
283	SAMEA104151231.contigs.fa	90	5089044		1511467	0.12	23984	0.01	2392	0.014						1385587	1.79	72232	0.05	10484						2.67	71164											1.43	1906116
284	SAMEA104151232.contigs.fa	103	5013198		1488496	0.12	26408	0.01	2356	0.012						1366182	1.71	73380	0.04	10468						2.67	71104											1.43	1906064
285	SAMEA104151234.contigs.fa	64	5004627		1487023	0.12	27336	0.01	2412	0.014						1364789	1.71	72024	0.05	10396						2.69	71020											1.44	1917352
286	SAMEA104151235.contigs.fa	90	5036639		1496298	0.12	27056	0.01	2344	0.014						1371702	1.72	72336	0.05	10424						2.68	71112											1.43	1921964
287	SAMEA104151236.contigs.fa	78	5007812		1487127	0.12	26996	0.01	2540	0.014						1365231	1.73	71484	0.04	11320						2.68	71140											1.45	1927524
288	SAMEA104151237.contigs.fa	72	5155847		1531168	0.12	22832	0.01	2352	0.014						1405823	1.8	73388	0.05	10520						2.69	71144											1.44	1933028
289	SAMEA104151238.contigs.fa	63	5003944		1486073	0.12	27000	0.01	2352	0.012						1365502	1.71	71384	0.05	11092						2.69	71168											1.44	1937480
290	SAMEA104151239.contigs.fa	72	4997497		1483659	0.12	26724	0.01	2352	0.012						1361724	1.7	71056	0.04	10512						2.7	71164											1.45	1942484
291	SAMEA104151240.contigs.fa	70	5148966		1529020	0.12	26636	0.01	2496	0.014						1404707	1.79	73292	0.05	11060						2.71	71248											1.45	1945796
292	SAMEA104151241.contigs.fa	65	5004164		1486372	0.12	25560	0.01	2312	0.012						1364993	1.72	72348	0.05	10352						2.71	71180											1.46	1947004
293	SAMEA104151242.contigs.fa	96	5037042		1495109	0.12	25424	0.01	2336	0.014						1371778	1.72	71992	0.05	11276						2.74	71168											1.45	1957896
294	SAMEA104151243.contigs.fa	76	5077963		1509262	0.12	24576	0.01	2544	0.014						1386161	1.78	70940	0.05	10740						2.73	71212											1.45	1962816
295	SAMEA104151244.contigs.fa	66	5004226		1486813	0.12	24756	0.01	2348	0.012						1365486	1.73	71356	0.05	10800						2.74	71156											1.47	1968164
296	SAMEA104151245.contigs.fa	70	5006019		1487728	0.12	24428	0.01	2344	0.012						1365288	1.72	72316	0.04	10492						2.74	71060											1.46	1972656
297	SAMEA104151246.contigs.fa	91	5041867		1497810	0.12	26712	0.01	2328	0.014						1374927	1.76	70876	0.05	11292						2.76	71260											1.46	1974468
298	SAMEA104151247.contigs.fa	109	5149436		1528311	0.12	24712	0.01	2344	0.014						1402337	1.77	73324	0.05	10568						2.76	71260											1.45	1982840
299	SAMEA104151248.contigs.fa	100	5145207		1528052	0.12	24684	0.01	2308	0.014						1402384	1.76	74128	0.05	10496						2.77	71160											1.47	1988096
300	SAMEA104151249.contigs.fa	91	5092169		1512814	0.12	24780	0.01	2352	0.012						1387360	1.76	71552	0.05	10612						2.8	71124											1.52	1993188
301	SAMEA104151250.contigs.fa	85	5042092		1497373	0.12	27604	0.01	2552	0.014						1373355	1.73	70816	0.05	10980						2.8	71172											1.47	1998000
302	SAMEA104151251.contigs.fa	84	5043421		1497961	0.13	26900	0.01	2560	0.014						1374066	1.74	74104	0.05	11288						2.76	71144											1.46	2000416
303	SAMEA104151252.contigs.fa	99	5138914		1527624	0.12	26612	0.01	2548	0.014						1400263	1.78	72892	0.05	10528						2.8	71192											1.48	2008364
304	SAMEA104151253.contigs.fa	91	5073671		1507691	0.12	26836	0.01	2348	0.014						1383431	1.78	74496	0.05	10532						2.79	71260											1.49	2013088
305	SAMEA104151254.contigs.fa	95	5075459		1508229	0.12	26856	0.01	2496	0.014						1383633	1.75	72376	0.05	10540						2.79	71048											1.47	2016600
306	SAMEA104151255.contigs.fa	86	5043360		1498049	0.12	24012	0.01	2320	0.014						1374749	1.73	71904	0.05	11268						2.81	71200											1.46	2019640
307	SAMEA104151256.contigs.fa	80	4942509		1469404	0.12	26628	0.01	2432	0.014						1347395	1.71	71976	0.04	10960						2.83	71256											1.48	2027784
308	SAMEA104151257.contigs.fa	82	4942801		1468947	0.12	26600	0.01	2332	0.014						1347252	1.68	71376	0.05	11008						2.82	71264											1.5	2033112
309	SAMEA104151258.contigs.fa	89	5050244		1499287	0.12	24300	0.01	2380	0.014						1375361	1.77	72108	0.05	10544						2.84	71276											1.47	2032332
310	SAMEA104151259.contigs.fa	85	5049429		1499103	0.12	25292	0.01	2380	0.014						1376308	1.77	72804	0.04	10444						2.84	71148											1.48	2043336
311	SAMEA104151260.contigs.fa	77	4966655		1474924	0.12	25452	0.01	2364	0.012						1353862	1.71	71776	0.04	11068						2.84	71252											1.48	2048296
312	SAMEA104151261.contigs.fa	94	5045269		1498660	0.12	25056	0.01	2416	0.014						1374172	1.75	73936	0.05	10988						2.85	71168											1.51	2053332
313	SAMEA104151262.contigs.fa	106	5006862		1487296	0.12	27592	0.01	2404	0.014						1363783	1.7	72324	0.05	11228						2.87	71184											1.5	2058100
314	SAMEA104151263.contigs.fa	91	5047234		1499265	0.12	25340	0.01	2348	0.014						1374871	1.73	71452	0.05	10492						2.86	71096											1.49	2056928
315	SAMEA104151264.contigs.fa	80	5016681		1489012	0.12	23992	0.01	2352	0.014						1366078	1.72	71408	0.05	10520						2.86	71128											1.48	2074080
316	SAMEA104151265.contigs.fa	112	5042738		1497698	0.12	24940	0.01	2348	0.012						1373110	1.74	71980	0.05	10360						2.86	71192											1.51	2073504
317	SAMEA104151266.contigs.fa	78	5014111		1488452	0.12	27404	0.01	2496	0.014						1366906	1.74	72272	0.05	10484						2.89	71176											1.5	2077980
318	SAMEA104151267.contigs.fa	100	5082305		1509827	0.12	22928	0.01	2420	0.012						1385206	1.74	73960	0.05	11196						2.95	71268											1.5	2082248
319	SAMEA104151268.contigs.fa	90	5043515		1498115	0.12	24200	0.01	2432	0.014						1374166	1.72	72660	0.05	11164						2.95	71132											1.51	2088064
320	SAMEA104151269.contigs.fa	90	5083292		1509279	0.12	22324	0.01	2500	0.014						1384725	1.75	73464	0.05	11064						2.97	71180											1.5	2093468
321	SAMEA104151270.contigs.fa	99	5046576		1498324	0.12	25480	0.01	2352	0.012						1374707	1.75	71716	0.05	11052						2.98	71244											1.49	2098268
322	SAMEA104151271.contigs.fa	93	5051086		1498893	0.12	24340	0.01	2352	0.014						1376070	1.73	74032	0.05	11368						3.03	71216											1.51	2107520
323	SAMEA104151272.contigs.fa	89	5037583		1495181	0.12	26504	0.01	2352	0.014						1372460	1.71	72304	0.05	10476						2.99	71220											1.51	2102404
324	SAMEA104151273.contigs.fa	102	5044664		1498158	0.12	27228	0.01	2496	0.014						1375089	1.72	73336	0.05	11676						2.99	71132											1.54	2113820
325	SAMEA104151274.contigs.fa	90	5047124		1498883	0.12	26928	0.01	2352	0.014						1374534	1.71	73364	0.05	10500						3.01	71000											1.5	2118436
326	SAMEA104151275.contigs.fa	89	5036909		1495788	0.12	26568	0.01	2328	0.014						1371686	1.73	71356	0.05	10536						3	71228											1.51	2123408
327	SAMEA104151276.contigs.fa	92	5080533		1508813	0.13	24936	0.01	2388	0.014						1385095	1.74	72956	0.05	11360						3.03	71152											1.51	2130668
328	SAMEA104151277.contigs.fa	90	5041351		1497011	0.12	26032	0.01	2340	0.014						1374102	1.72	72972	0.05	11248						3.01	71260											1.51	2133496
329	SAMEA104151278.contigs.fa	98	5081384		1509163	0.12	26304	0.01	2408	0.014						1384247	1.78	72788	0.05	10676						3.01	71140											1.53	2138528
330	SAMEA104151279.contigs.fa	79	5014370		1488714	0.12	27312	0.01	2560	0.014						1366867	1.73	71512	0.05	11292						3.03	71008											1.54	2137520
331	SAMEA104151280.contigs.fa	77	5013264		1489631	0.12	25484	0.01	2320	0.012						1366756	1.73	73464	0.04	10400						3.02	71136											1.53	2148700
332	SAMEA104151281.contigs.fa	85	5042289		1497354	0.12	27084	0.01	2420	0.014						1374303	1.73	72464	0.05	10432						3.03	71232											1.52	2153800
333	SAMEA104162165.contigs.fa	61	4965760		1474051	0.12	24512	0.01	2380	0.012						1354906	1.69	72328	0.04	11556						3.07	71128											1.52	2158552
334	SAMEA104289637.contigs.fa	71	4717795		1402964	0.12	24396	0.01	2328	0.012						1288602	1.59	69772	0.04	10484						3.08	71132											1.52	2163564
335	SAMEA104289638.contigs.fa	69	4750360		1413423	0.12	23892	0.01	2484	0.014						1297162	1.59	70012	0.04	11024						3.09	71136											1.55	2168364
336	SAMEA104289639.contigs.fa	60	4730635		1406077	0.12	25124	0.01	2348	0.012						1292179	1.57	68852	0.04	10732						3.1	71140											1.56	2167464
337	SAMEA104289640.contigs.fa	58	4785436		1421304	0.12	26712	0.01	2552	0.012						1306871	1.6	70408	0.04	11076						3.11	71096											1.55	2177668
338	SAMEA104289641.contigs.fa	68	4787593		1422610	0.12	24996	0.01	2560	0.012						1306683	1.62	70416	0.04	10136						3.11	71168											1.54	2183312
339	SAMEA104289642.contigs.fa	67	4684127		1391798	0.12	25928	0.01	2352	0.012						1279438	1.56	68772	0.04	11320						3.13	71236											1.54	2188088
340	SAMEA104289643.contigs.fa	150	4753734		1418285	0.12	28432	0.01	2376	0.012						1297888	1.57	71344	0.04	10752						3.14	71304											1.54	2191904
341	SAMEA104289644.contigs.fa	83	4738757		1410004	0.12	24156	0.01	2348	0.012						1293640	1.57	69356	0.04	10140						3.13	71016											1.56	2197280
342	SAMEA104289645.contigs.fa	58	4688142		1392824	0.12	24440	0.01	2400	0.012						1280220	1.56	69964	0.04	10092						3.15	71256											1.56	2202692
343	SAMEA104289646.contigs.fa	50	4747517		1408815	0.12	26612	0.01	2356	0.012						1296289	1.58	70352	0.04	10888						3.16	71248											1.56	2198736
344	SAMEA104289647.contigs.fa	95	4623422		1376825	0.12	24012	0.01	2336	0.012						1262783	1.51	68168	0.04	10752						3.17	71276											1.55	2211988
345	SAMEA104289648.contigs.fa	83	4785995		1424985	0.12	24368	0.01	2352	0.012						1307428	1.6	70152	0.04	10260						3.19	71224											1.56	2217124
346	SAMEA104289649.contigs.fa	139	4777983		1424293	0.13	23764	0.01	2388	0.012						1304168	1.6	70044	0.04	11312						3.2	71076											1.62	2222044
347	SAMEA104289650.contigs.fa	95	4838769		1441829	0.12	23780	0.01	2408	0.012						1321883	1.62	70708	0.05	11680						3.24	71184											1.58	2226472
348	SAMEA104289651.contigs.fa	96	4814334		1433813	0.12	24352	0.01	2328	0.012						1315127	1.63	72276	0.05	11132						3.22	71224											1.56	2230756
349	SAMEA104289654.contigs.fa	39	4722424		1401986	0.12	25024	0.01	2480	0.012						1290293	1.59	69736	0.04	10508						3.21	71140											1.57	2236476
350	SAMEA104289655.contigs.fa	45	4686940		1391741	0.12	26156	0.01	2300	0.012						1279997	1.55	68680	0.04	10148						3.24	71072											1.59	2238788
351	SAMEA104289656.contigs.fa	44	4782849		1420343	0.12	24416	0.01	2344	0.012						1306377	1.62	70248	0.04	10148						3.22	71152											1.57	2249604
352	SAMEA104289657.contigs.fa	45	4782881		1420603	0.12	25312	0.01	2332	0.012						1306773	1.63	68336	0.05	10688						3.25	71156											1.58	2250640
353	SAMEA104289658.contigs.fa	41	4821297		1431633	0.12	26492	0.01	2552	0.012						1317026	1.6	70340	0.04	10764						3.23	71220											1.57	2256172
354	SAMEA104289659.contigs.fa	43	4788442		1421666	0.12	25092	0.01	2420	0.012						1307839	1.63	70200	0.05	11388						3.26	71192											1.59	2260552
355	SAMEA104289660.contigs.fa	57	4867592		1446783	0.12	24476	0.01	2384	0.014						1330239	1.64	70516	0.04	11284						3.26	71128											1.57	2265432
356	SAMEA104289661.contigs.fa	95	4855976		1445374	0.12	25144	0.01	2416	0.014						1325437	1.66	70792	0.05	10760						3.28	71152											1.57	2270424
357	SAMEA104289662.contigs.fa	109	4791706		1427360	0.12	24576	0.01	2552	0.012						1309570	1.61	69232	0.04	10776						3.27	71164											1.6	2275468
358	SAMEA104289663.contigs.fa	67	4692599		1394791	0.12	26068	0.01	2556	0.012						1282231	1.57	69872	0.04	10524						3.32	71056											1.6	2279716
359	SAMEA104289664.contigs.fa	63	4723870		1404134	0.12	27256	0.01	2352	0.012						1289807	1.56	68784	0.04	11264						3.31	71032											1.59	2284380
360	SAMEA104289665.contigs.fa	60	4747646		1411000	0.12	26220	0.01	2332	0.012						1297062	1.58	70732	0.04	10404						3.33	71192											1.58	2289924
361	SAMEA104289666.contigs.fa	62	4832292		1437318	0.12	24240	0.01	2344	0.012						1320625	1.65	69232	0.04	11088						3.33	71284											1.59	2294696
362	SAMEA104289667.contigs.fa	58	4834779		1437063	0.12	24336	0.01	2560	0.012						1321216	1.6	71880	0.05	10348						3.34	71036											1.61	2299124
363	SAMEA104289668.contigs.fa	53	4748125		1410095	0.12	27012	0.01	2344	0.012						1296281	1.58	68688	0.04	11636						3.35	71088											1.59	2304168
364	SAMEA104289669.contigs.fa	66	4838673		1438107	0.12	26952	0.01	2412	0.014						1321688	1.65	69212	0.05	11128						3.35	71256											1.59	2309724
365	SAMEA104289670.contigs.fa	55	4783013		1421582	0.12	26568	0.01	2404	0.012						1306482	1.6	69708	0.04	10804						3.36	71152											1.62	2314060
366	SAMEA104289671.contigs.fa	69	4871099		1448244	0.12	26868	0.01	2348	0.012						1330443	1.67	70948	0.04	10160						3.35	71236											1.61	2319512
367	SAMEA104289672.contigs.fa	64	4838260		1438450	0.12	24052	0.01	2348	0.012						1321274	1.63	70804	0.05	11212						3.42	71228											1.6	2324024
368	SAMEA104289673.contigs.fa	41	4787772		1421848	0.12	26428	0.01	2432	0.012						1308521	1.59	71420	0.04	10136						3.45	71204											1.61	2328768
369	SAMEA104289674.contigs.fa	40	4787426		1421886	0.12	27252	0.01	2356	0.012						1307696	1.64	68904	0.04	10572						3.38	71144											1.61	2333976
370	SAMEA104289675.contigs.fa	70	4784124		1424113	0.12	26496	0.01	2500	0.012						1307297	1.6	71752	0.04	10524						3.41	71128											1.6	2338048
371	SAMEA104289676.contigs.fa	56	4783850		1421245	0.12	25812	0.01	2340	0.012						1307238	1.6	69772	0.04	10272						3.41	71176											1.6	2343416
372	SAMEA104289677.contigs.fa	55	4854087		1441709	0.13	24400	0.01	2388	0.014						1325731	1.62	70808	0.04	10524						3.45	71048											1.61	2348108
373	SAMEA104289678.contigs.fa	66	4742175		1409922	0.12	23888	0.01	2348	0.012						1295033	1.57	69408	0.04	10960						3.44	71000											1.63	2352732
374	SAMEA104289679.contigs.fa	64	4832431		1436397	0.12	26184	0.01	2340	0.012						1320432	1.62	69380	0.04	10612						3.48	71172											1.61	2357664
375	SAMEA104289680.contigs.fa	61	4745097		1409849	0.12	25784	0.01	2544	0.012						1295692	1.58	70924	0.05	10792						3.49	71028											1.63	2362732
376	SAMEA104289681.contigs.fa	48	4782795		1420889	0.12	24164	0.01	2396	0.012						1307159	1.59	69864	0.04	10136						3.5	71052											1.63	2368000
377	SAMEA104289682.contigs.fa	39	4768069		1415861	0.12	23732	0.01	2348	0.012						1302520	1.62	68412	0.04	11292						3.51	71160											1.63	2372556
378	SAMEA104289683.contigs.fa	57	4790615		1424512	0.12	26436	0.01	2552	0.012						1308734	1.62	70368	0.05	10604						3.53	71256											1.62	2377712
379	SAMEA104289684.contigs.fa	67	4784142		1422830	0.12	22336	0.01	2348	0.014						1306678	1.6	71828	0.04	10952						3.53	71200											1.61	2376420
380	SAMEA104289685.contigs.fa	67	4844823		1439788	0.12	26212	0.01	2352	0.014						1322705	1.65	72040	0.04	10992						3.55	71268											1.63	2387168
381	SAMEA104289686.contigs.fa	67	4787117		1424425	0.12	27144	0.01	2404	0.012						1308324	1.61	69552	0.04	10624						3.56	71144											1.64	2383600
382	SAMEA104289687.contigs.fa	57	4739746		1407765	0.12	27064	0.01	2496	0.012						1294498	1.6	69476	0.04	10952						3.56	71180											1.63	2396996
383	SAMEA104289688.contigs.fa	52	4782606		1420492	0.12	24416	0.01	2552	0.014						1306825	1.59	71236	0.04	11064						3.58	71276											1.62	2410492
384	SAMEA104289689.contigs.fa	60	4782701		1421720	0.12	23728	0.01	2320	0.012						1306387	1.61	70184	0.04	10216						3.58	71176											1.62	2406364
385	SAMEA104289690.contigs.fa	82	4786940		1424910	0.12	25272	0.01	2356	0.012						1307448	1.61	69924	0.04	11212						3.59	71132											1.65	2411136
386	SAMEA104289691.contigs.fa	59	4785536		1422553	0.12	26112	0.01	2492	0.012						1307834	1.59	70240	0.04	10772						3.61	71064											1.63	2416364
387	SAMEA104289692.contigs.fa	45	4750696		1410672	0.12	27176	0.01	2564	0.012						1297947	1.6	69412	0.04	10232						3.59	71172											1.63	2421248
388	SAMEA104289693.contigs.fa	84	4785071		1424989	0.12	26244	0.01	2552	0.012						1307451	1.61	69808	0.04	10152						3.62	71212											1.63	2425796
389	SAMEA104289694.contigs.fa	46	4751005		1411377	0.12	25676	0.01	2500	0.012						1297803	1.61	69868	0.05	10232						3.61	71108											1.65	2431296
390	SAMEA104289695.contigs.fa	50	4686457		1392232	0.12	26436	0.01	2344	0.012						1279725	1.56	68728	0.04	11196						3.62	71168											1.65	2435452
391	SAMEA104289696.contigs.fa	50	4783587		1421016	0.12	24260	0.01	2432	0.012						1306243	1.58	69836	0.04	11524						3.64	71144											1.65	2433180
392	SAMEA104289697.contigs.fa	48	4782444		1420635	0.12	23820	0.01	2500	0.012						1306843	1.62	71536	0.04	10700						3.66	71116											1.65	2445288
393	SAMEA104289698.contigs.fa	49	4782440		1420635	0.12	24832	0.01	2564	0.012						1306827	1.6	70856	0.04	10576						3.65	71124											1.65	2454700
394	SAMEA104289699.contigs.fa	56	4844856		1438862	0.12	26676	0.01	2552	0.012						1323696	1.65	70624	0.04	10072						3.67	71256											1.66	2449136
395	SAMEA104289700.contigs.fa	80	4825312		1436731	0.12	26448	0.01	2340	0.012						1317852	1.65	71920	0.04	11584						3.66	71132											1.65	2459916
396	SAMEA104289701.contigs.fa	40	4834073		1435721	0.12	24596	0.01	2552	0.012						1320882	1.65	69224	0.05	11692						3.66	71032											1.64	2465000
397	SAMEA104289702.contigs.fa	53	4687153		1391960	0.12	24088	0.01	2328	0.012						1280107	1.58	68892	0.04	11008						3.69	71028											1.66	2470132
398	SAMEA104289703.contigs.fa	122	4798594		1430575	0.12	27112	0.01	2348	0.014						1311617	1.63	70812	0.05	10788						3.69	71236											1.66	2474784
399	SAMEA104289704.contigs.fa	48	4791712		1423438	0.12	24372	0.01	2352	0.012						1308882	1.57	68340	0.05	11220						3.68	71216											1.66	2479820
400	SAMEA104289705.contigs.fa	50	4837516		1436325	0.13	26812	0.01	2352	0.012						1320880	1.62	71828	0.04	11360						3.71	71096											1.66	2484712
401	SAMEA104289706.contigs.fa	49	4782606		1420695	0.12	22548	0.01	2340	0.014						1306630	1.62	71452	0.04	11236						3.7	71120											1.67	2489300
402	SAMEA104289707.contigs.fa	48	4751805		1411380	0.12	24212	0.01	2408	0.012						1297542	1.59	69308	0.04	10184						3.73	71124											1.68	2499320
403	SAMEA104289708.contigs.fa	48	4744584		1408198	0.12	26876	0.01	2368	0.012						1295561	1.57	69432	0.04	11056						3.73	71104											1.66	2498532
404	SAMEA104289709.contigs.fa	48	4788693		1422510	0.12	27280	0.01	2416	0.012						1308043	1.61	71296	0.05	10356						3.72	71160											1.67	2504256
405	SAMEA104289710.contigs.fa	48	4781576		1420722	0.12	24332	0.01	2380	0.012						1306689	1.59	71376	0.04	10352						3.73	71048											1.66	2508764
406	SAMEA104289711.contigs.fa	49	4829480		1434707	0.12	25132	0.01	2560	0.012						1319787	1.61	68860	0.04	10304						3.73	71224											1.66	2513672
407	SAMEA104289712.contigs.fa	115	4792529		1428977	0.12	26296	0.01	2416	0.012						1308276	1.61	69328	0.05	11072						3.75	71072											1.68	2518372
408	SAMEA104289713.contigs.fa	124	4693493		1399783	0.12	25784	0.01	2400	0.012						1281447	1.57	68888	0.04	10800						3.76	71140											1.68	2525312
409	SAMEA104289714.contigs.fa	238	4768719		1422172	0.12	26128	0.01	2352	0.012						1300233	1.58	71884	0.04	10728						3.76	71216											1.69	2528428
410	SAMEA104289715.contigs.fa	124	4731330		1409989	0.12	26008	0.01	2552	0.012						1292216	1.56	70036	0.04	10232						3.77	71168											1.71	2533568
411	SAMEA104289716.contigs.fa	97	4793838		1428396	0.12	26304	0.01	2412	0.012						1309984	1.62	69908	0.04	11424						3.78	71188											1.68	2538312
412	SAMEA104289717.contigs.fa	98	4847605		1444157	0.12	26308	0.01	2400	0.012						1323539	1.66	70412	0.04	11504						3.79	71256											1.7	2537532
413	SAMEA104289718.contigs.fa	95	4839312		1439670	0.12	27060	0.01	2380	0.012						1321995	1.63	70824	0.04	11096						3.81	71124											1.67	2547880
414	SAMEA104289719.contigs.fa	74	4969396		1478386	0.12	25160	0.01	2480	0.014						1357610	1.72	71764	0.05	10432						3.81	71128											1.68	2554188
415	SAMEA104289720.contigs.fa	64	4833861		1437090	0.12	26480	0.01	2560	0.012						1321481	1.61	70512	0.04	11108						3.82	71036											1.68	2558064
416	SAMEA104289721.contigs.fa	83	4686673		1393931	0.12	24064	0.01	2408	0.012						1279874	1.58	69820	0.04	10824						3.84	71172											1.68	2562524
417	SAMEA104289724.contigs.fa	258	4851784		1446463	0.12	26428	0.01	2496	0.012						1323205	1.64	70980	0.04	10324						3.88	71256											1.68	2561000
418	SAMEA104289731.contigs.fa	129	4823855		1436973	0.12	26160	0.01	2484	0.012						1317850	1.65	70688	0.04	11152						3.87	71072											1.69	2563816
419	SAMEA104289732.contigs.fa	120	4793587		1428075	0.12	27408	0.01	2380	0.012						1308766	1.6	70848	0.04	11300						3.86	71140											1.69	2577484
420	SAMEA104289733.contigs.fa	164	4739608		1412931	0.12	26264	0.01	2408	0.012						1293621	1.57	69968	0.05	10480						3.87	71124											1.69	2583360
421	SAMEA104289734.contigs.fa	142	4978913		1483834	0.12	26880	0.01	2344	0.012						1359652	1.72	71880	0.04	10484						3.88	71164											1.71	2590840
422	SAMEA104289735.contigs.fa	187	4985872		1487232	0.12	25172	0.01	2352	0.012						1360633	1.71	72884	0.04	10500						3.89	71176											1.72	2592140
423	SAMEA104289736.contigs.fa	167	4983073		1485988	0.12	24712	0.01	2332	0.012						1360835	1.69	71528	0.04	10560						3.91	71168											1.71	2596876
424	SAMEA104289737.contigs.fa	110	4788353		1425631	0.12	24156	0.01	2344	0.012						1307565	1.6	70144	0.04	10572						3.92	71088											1.7	2601704
425	SAMEA104289738.contigs.fa	130	4804153		1431117	0.12	23804	0.01	2408	0.012						1311868	1.64	70676	0.04	10128						3.94	71248											1.69	2597816
426	SAMEA104289739.contigs.fa	46	4791851		1423050	0.13	24432	0.01	2416	0.012						1308793	1.62	72264	0.04	11248						3.95	71144											1.7	2613244
427	SAMEA104289740.contigs.fa	101	4690984		1396959	0.12	26824	0.01	2380	0.012						1280753	1.57	69372	0.04	11548						3.93	71052											1.7	2616640
428	SAMEA104289741.contigs.fa	135	4777010		1424800	0.12	27216	0.01	2432	0.014						1303772	1.61	68828	0.05	11208						3.96	71144											1.71	2620884
429	SAMEA104289742.contigs.fa	112	4754214		1416836	0.12	26448	0.01	2564	0.012						1298263	1.61	68716	0.04	10304						4	71224											1.72	2625944
430	SAMEA104289743.contigs.fa	92	4759896		1417209	0.12	23724	0.01	2352	0.012						1300025	1.6	70284	0.04	10744						4.04	71220											1.74	2630992
431	SAMEA104289744.contigs.fa	106	4801619		1428550	0.12	24300	0.01	2340	0.012						1311634	1.59	71300	0.04	10788						4.04	71172											1.73	2635864
432	SAMEA104289745.contigs.fa	167	5074293		1514054	0.12	26492	0.01	2348	0.014						1385196	1.74	73372	0.05	10464						4.04	71172											1.72	2642116
433	SAMEA104289746.contigs.fa	117	4802791		1431914	0.12	24784	0.01	2340	0.012						1311711	1.63	69276	0.05	10144						4.07	71236											1.73	2645824
434	SAMEA104289747.contigs.fa	151	4805291		1432072	0.12	26724	0.01	2400	0.012						1311587	1.59	68624	0.04	11004						4.08	71256											1.72	2650660
435	SAMEA104289748.contigs.fa	84	4797194		1427178	0.12	26092	0.01	2340	0.012						1310223	1.63	71308	0.04	10200						4.07	71160											1.72	2655372
436	SAMEA104289752.contigs.fa	319	4864106		1450644	0.12	25192	0.01	2416	0.012						1325164	1.63	71788	0.04	10232						4.12	71116											1.73	2653944
437	SAMEA104289753.contigs.fa	191	4852452		1448478	0.12	24936	0.01	2560	0.012						1323703	1.62	71792	0.04	11316						4.1	71144											1.74	2665304
438	SAMEA104289754.contigs.fa	118	4798160		1430371	0.12	26676	0.01	2328	0.012						1310338	1.59	68504	0.05	11360						4.15	71176											1.74	2670808
439	SAMEA104289755.contigs.fa	219	4893172		1460319	0.12	25184	0.01	2488	0.014						1333905	1.64	71788	0.04	11288						4.14	71176											1.75	2674800
440	SAMEA104289759.contigs.fa	147	4769693		1422480	0.12	21644	0.01	2552	0.012						1301918	1.58	71500	0.05	11408						4.16	71132											1.75	2679992
441	SAMEA104289760.contigs.fa	261	4769551		1422631	0.12	27220	0.01	2352	0.012						1300248	1.58	70360	0.04	10300						4.16	71148											1.75	2678908
442	SAMEA104289761.contigs.fa	90	4690020		1395321	0.12	27060	0.01	2356	0.012						1280848	1.53	68972	0.04	11224						4.22	71172											1.74	2689972
443	SAMEA104289762.contigs.fa	124	4740355		1413079	0.12	26880	0.01	2340	0.012						1295040	1.59	70860	0.04	11088						4.16	71216											1.74	2694496
444	SAMEA104289765.contigs.fa	233	4764624		1419946	0.12	26656	0.01	2380	0.012						1299033	1.57	71764	0.04	10176						4.19	71156											1.73	2701308
445	SAMEA104289766.contigs.fa	52	4773056		1417632	0.12	26020	0.01	2380	0.012						1303959	1.6	71792	0.04	11216						4.19	71184											1.76	2704356
446	SAMEA104289768.contigs.fa	89	4689922		1396383	0.12	24092	0.01	2560	0.012						1280521	1.58	68680	0.04	10552						4.2	71232											1.74	2706088
447	SAMEA104289769.contigs.fa	229	4892885		1459321	0.12	26568	0.01	2432	0.012						1333475	1.66	69868	0.04	10200						4.19	71212											1.75	2710404
448	SAMEA104289773.contigs.fa	251	4738841		1412617	0.12	24228	0.01	2496	0.014						1290985	1.58	68888	0.05	10144						4.23	71220											1.74	2716328
449	SAMEA104289774.contigs.fa	317	4710356		1403463	0.12	24428	0.01	2316	0.012						1282395	1.58	69880	0.04	10816						4.23	71172											1.76	2723200
450	SAMEA104289775.contigs.fa	219	4808884		1435217	0.12	25008	0.01	2340	0.012						1311547	1.63	70856	0.05	10232						4.24	71172											1.76	2728064
451	SAMEA104289777.contigs.fa	99	4841298		1442278	0.12	24528	0.01	2356	0.014						1321990	1.64	71936	0.04	10716						4.25	71148											1.76	2726824
452	SAMEA104289778.contigs.fa	100	4734572		1409661	0.12	22504	0.01	2388	0.012						1292013	1.61	68768	0.04	11308						4.25	71160											1.76	2738284
453	SAMEA104289779.contigs.fa	174	4894301		1460067	0.13	24480	0.01	2560	0.012						1336172	1.66	70844	0.04	10576						4.3	71168											1.77	2742864
454	SAMEA104289780.contigs.fa	104	4774024		1420252	0.12	26240	0.01	2344	0.012						1303180	1.62	70020	0.04	10148						4.38	71044											1.76	2755912
455	SAMEA104289781.contigs.fa	123	4841680		1444347	0.12	26660	0.01	2380	0.012						1321992	1.64	70012	0.04	10688						4.3	71192											1.76	2753144
456	SAMEA104289783.contigs.fa	199	4851665		1447161	0.12	24480	0.01	2328	0.012						1323483	1.65	70336	0.05	10208						4.3	71180											1.76	2757724
457	SAMEA104289790.contigs.fa	74	4719478		1403700	0.12	22548	0.01	2352	0.012						1289313	1.57	69416	0.05	11296						4.3	71212											1.75	2762428
458	SAMEA104289794.contigs.fa	96	4723641		1407006	0.12	24480	0.01	2356	0.012						1290486	1.56	68364	0.04	10548						4.32	71072											1.77	2766888
459	SAMEA104289796.contigs.fa	86	4810468		1428207	0.12	24656	0.01	2376	0.012						1312647	1.59	69332	0.04	11240						4.32	71240											1.79	2772304
460	SAMEA104289797.contigs.fa	86	4787770		1424935	0.12	26464	0.01	2432	0.012						1308074	1.63	68772	0.05	10564						4.34	71140											1.77	2780940
461	SAMEA104289798.contigs.fa	82	4716269		1404146	0.12	24140	0.01	2500	0.012						1288136	1.56	68748	0.04	10676						4.4	71124											1.77	2783640
462	SAMEA104289799.contigs.fa	49	4783113		1420980	0.12	26196	0.01	2328	0.012						1306330	1.58	69268	0.05	10500						4.35	71232											1.77	2786436
463	SAMEA104289800.contigs.fa	228	4828411		1440158	0.12	27168	0.01	2336	0.012						1316721	1.63	70076	0.04	11216						4.36	71128											1.79	2795980
464	SAMEA104289801.contigs.fa	140	4693780		1399688	0.12	24268	0.01	2352	0.012						1281187	1.58	70452	0.04	11636						4.38	71152											1.78	2796568
465	SAMEA104289803.contigs.fa	202	4808339		1434990	0.12	25884	0.01	2404	0.012						1311422	1.63	69852	0.05	10880						4.38	71028											1.78	2801236
466	SAMEA104289804.contigs.fa	351	4772515		1420273	0.12	24156	0.01	2344	0.012						1298811	1.61	70408	0.04	10036						4.4	71140											1.77	2806296
467	SAMEA104289805.contigs.fa	184	4796871		1432536	0.12	27164	0.01	2344	0.012						1310207	1.6	70400	0.04	10772						4.39	71168											1.78	2815548
468	SAMEA104289806.contigs.fa	315	4711656		1403194	0.12	26128	0.01	2560	0.012						1282942	1.55	69560	0.04	10252						4.42	71124											1.79	2815448
469	SAMEA104289809.contigs.fa	352	4704901		1401064	0.12	24016	0.01	2556	0.012						1281068	1.55	69308	0.04	11048						4.42	71080											1.79	2814784
470	SAMEA104289811.contigs.fa	77	4751109		1413304	0.12	26096	0.01	2352	0.012						1297557	1.57	71336	0.04	10404						4.44	71116											1.79	2825808
471	SAMEA104289817.contigs.fa	289	4853618		1447675	0.12	25208	0.01	2328	0.012						1322017	1.61	71376	0.04	10696						4.46	71260											1.8	2830552
472	SAMEA104289822.contigs.fa	45	4785991		1421678	0.12	26684	0.01	2380	0.012						1307668	1.6	70540	0.05	10184						4.45	71256											1.82	2835232
473	SAMEA104289824.contigs.fa	56	4839017		1438988	0.12	26676	0.01	2380	0.012						1321280	1.64	70700	0.04	11448						4.46	71124											1.8	2836504
474	SAMEA104289825.contigs.fa	76	4749422		1412830	0.12	26976	0.01	2396	0.012						1296640	1.6	70540	0.04	11072						4.48	71160											1.78	2844132
475	SAMEA104289826.contigs.fa	85	4717181		1404683	0.12	24088	0.01	2488	0.012						1288209	1.56	68340	0.04	11540						4.49	71260											1.8	2847412
476	SAMEA104289827.contigs.fa	95	4752562		1413814	0.12	24496	0.01	2344	0.012						1297313	1.6	71436	0.04	10688						4.57	71224											1.82	2854504
477	SAMEA104289828.contigs.fa	51	4769517		1417066	0.12	24436	0.01	2380	0.012						1302386	1.59	70024	0.05	10724						4.51	71144											1.81	2854252
478	SAMEA104289829.contigs.fa	85	4752496		1415327	0.12	24496	0.01	2496	0.012						1297400	1.59	71288	0.04	10532						4.52	71212											1.83	2858356
479	SAMEA104289830.contigs.fa	50	4783327		1421427	0.12	25972	0.01	2372	0.012						1306852	1.61	72032	0.04	10576						4.52	71144											1.8	2869268
480	SAMEA104289831.contigs.fa	41	4746152		1408566	0.13	26372	0.01	2380	0.012						1296591	1.57	70412	0.04	11364						4.54	71188											1.8	2867592
481	SAMEA104289832.contigs.fa	87	4689927		1395670	0.12	26836	0.01	2348	0.012						1280496	1.58	69844	0.04	10152						4.53	71144											1.81	2879028
482	SAMEA104289835.contigs.fa	68	4837570		1438089	0.12	26152	0.01	2376	0.012						1322081	1.62	72420	0.04	11456						4.54	71140											1.82	2877768
483	SAMEA104289836.contigs.fa	97	4733609		1409349	0.12	24600	0.01	2356	0.012						1293181	1.56	69260	0.04	10352						4.55	71212											1.83	2888568
484	SAMEA104289837.contigs.fa	65	4788600		1423164	0.12	25308	0.01	2416	0.012						1308341	1.59	71140	0.04	10256						4.55	71064											1.81	2894368
485	SAMEA104289838.contigs.fa	58	4803775		1428325	0.12	26488	0.01	2500	0.012						1312488	1.63	70800	0.05	10860						4.59	71144											1.83	2898704
486	SAMEA104289839.contigs.fa	65	4782694		1421430	0.12	27240	0.01	2400	0.012						1306387	1.62	69096	0.04	11312						4.62	71264											1.83	2903516
487	SAMEA104289840.contigs.fa	65	4685658		1392662	0.12	24540	0.01	2328	0.012						1280453	1.57	69720	0.04	9968						4.62	71064											1.81	2908060
488	SAMEA104289841.contigs.fa	87	4715831		1404078	0.12	23672	0.01	2380	0.012						1288082	1.58	68808	0.04	10352						4.66	71136											1.85	2913220
489	SAMEA104289842.contigs.fa	114	4692933		1397886	0.12	26700	0.01	2320	0.012						1281924	1.56	68768	0.04	10508						4.66	71144											1.83	2918512
490	SAMEA104289843.contigs.fa	82	4723155		1404971	0.12	24040	0.01	2352	0.012						1289923	1.64	69864	0.04	11392						4.68	71136											1.83	2922444
491	SAMEA104289844.contigs.fa	131	4919219		1467061	0.12	25272	0.01	2352	0.012						1343168	1.7	70900	0.05	10988						4.7	71180											1.83	2927172
492	SAMEA104289845.contigs.fa	145	4695714		1400001	0.12	26308	0.01	2380	0.012						1281756	1.55	67816	0.04	11564						4.7	71052											1.82	2932504
493	SAMEA104289846.contigs.fa	45	4865358		1446200	0.12	26252	0.01	2400	0.012						1329583	1.63	71012	0.04	10552						4.69	71040											1.84	2937344
494	SAMEA104289847.contigs.fa	47	4687601		1392010	0.12	25884	0.01	2344	0.012						1280217	1.56	68800	0.04	10288						4.7	71280											1.83	2933280
495	SAMEA104289848.contigs.fa	69	4687583		1393579	0.12	24976	0.01	2416	0.012						1280153	1.57	68208	0.04	10540						4.71	71184											1.83	2948396
496	SAMEA104289849.contigs.fa	59	4713933		1400972	0.12	24008	0.01	2340	0.012						1287812	1.58	69292	0.04	10236						4.74	71156											1.85	2952116
497	SAMEA104289850.contigs.fa	54	4841420		1438294	0.12	23988	0.01	2340	0.012						1322604	1.62	71272	0.05	10472						4.76	71180											1.83	2956200
498	SAMEA104289851.contigs.fa	71	4722575		1404238	0.12	24492	0.01	2380	0.012						1289481	1.56	69288	0.05	11008						4.75	71156											1.84	2952048
499	SAMEA104289852.contigs.fa	58	4845843		1441296	0.12	24068	0.01	2496	0.012						1323807	1.62	70752	0.04	10540						4.76	71136											1.85	2952020
500	SAMEA104289853.contigs.fa	47	4731739		1405854	0.12	25988	0.01	2344	0.012						1292813	1.59	68224	0.05	11592						4.75	71048											1.86	2952120
501	SAMEA104348998.contigs.fa	72	4911678		1459050	0.12	27200	0.01	2320	0.012						1342063	1.64	71220	0.05	11488						4.79	71168											1.87	2954136
502	SAMEA104354737.contigs.fa	130	4656685		1387197	0.12	26572	0.01	2380	0.012						1267476	1.52	68736	0.04	11252						4.82	71176											1.86	2952156
503	SAMEA104354738.contigs.fa	100	4587211		1365560	0.12	25400	0.01	2552	0.012						1249359	1.49	67692	0.04	11252						4.82	71132											1.9	2952208
504	SAMEA104354740.contigs.fa	287	4796793		1430101	0.12	26556	0.01	2496	0.012						1302297	1.59	69404	0.04	10140						4.81	71156											1.87	2950468
505	SAMEA104354741.contigs.fa	170	4827201		1439023	0.12	26916	0.01	2552	0.014						1311854	1.64	68852	0.05	11300						4.83	71032											1.86	2952060
506	SAMEA104354742.contigs.fa	198	4725261		1407632	0.12	25968	0.01	2380	0.012						1282728	1.6	70332	0.04	11096						4.82	71128											1.86	2947788
507	SAMEA104354743.contigs.fa	177	4687959		1396740	0.12	24312	0.01	2332	0.012						1273403	1.55	68928	0.04	10304						4.85	71112											1.85	2952084
508	SAMEA104354744.contigs.fa	164	4811241		1434156	0.13	26052	0.01	2380	0.012						1307441	1.6	69412	0.05	10204						4.86	71104											1.89	2946832
509	SAMEA104354745.contigs.fa	175	4884735		1455543	0.12	26100	0.01	2348	0.014						1326420	1.64	71916	0.04	10148						4.87	71192											1.85	2952140
510	SAMEA104354746.contigs.fa	242	4865518		1450084	0.12	25136	0.01	2292	0.014						1321493	1.62	70444	0.04	10744						4.87	71268											1.88	2945844
511	SAMEA104354747.contigs.fa	157	4604818		1372129	0.12	23464	0.01	2496	0.012						1251896	1.53	67268	0.04	11000						4.88	71184											1.85	2952192
512	SAMEA104379624.contigs.fa	71	4915913		1460141	0.12	24668	0.01	2356	0.012						1340219	1.68	72044	0.04	10092						4.9	71200											1.88	2952328
513	SAMEA104379625.contigs.fa	54	4859821		1442631	0.12	26584	0.01	2328	0.012						1326008	1.66	70316	0.04	10756						4.95	71188											1.88	2952236
514	SAMEA104379626.contigs.fa	62	4900919		1455200	0.12	24936	0.01	2432	0.012						1336472	1.67	70908	0.04	11036						4.91	71164											1.89	2952128
515	SAMEA104379627.contigs.fa	53	4861860		1442421	0.12	26232	0.01	2348	0.012						1327019	1.66	72300	0.04	10028						5.03	71216											1.87	2952316
516	SAMEA104379628.contigs.fa	56	4856156		1441447	0.12	26520	0.01	2496	0.012						1324937	1.65	70752	0.04	11544						4.93	71152											1.87	2956284
517	SAMEA104379629.contigs.fa	75	4917134		1460660	0.12	25276	0.01	2356	0.012						1340136	1.65	71252	0.05	10140						4.95	71176											1.89	2952996
518	SAMEA104379630.contigs.fa	63	4873644		1445693	0.12	29492	0.01	2408	0.014						1327050	1.64	72360	0.05	10552						4.98	71196											1.88	2952500
519	SAMEA104379631.contigs.fa	56	4892096		1452024	0.12	24408	0.01	2544	0.012						1333660	1.66	70928	0.04	10200						4.99	71116											1.89	2949000
520	SAMEA104379633.contigs.fa	54	4836846		1434474	0.12	27200	0.01	2552	0.012						1318891	1.64	72348	0.04	10100						4.98	71148											1.9	2948756
521	SAMEA104379634.contigs.fa	77	4921225		1461438	0.12	27364	0.01	2500	0.012						1340987	1.66	70880	0.04	11008						4.99	71132											1.87	2951912
522	SAMEA104379635.contigs.fa	64	4837523		1435885	0.12	26100	0.01	2328	0.012						1319504	1.66	70348	0.04	10464						5	71208											1.9	2952360
523	SAMEA104379636.contigs.fa	93	4902661		1457139	0.12	27072	0.01	2332	0.014						1336835	1.68	71500	0.05	10332						5	71264											1.88	2946444
524	SAMEA104379637.contigs.fa	73	4916018		1460351	0.12	23996	0.01	2380	0.014						1340774	1.65	70304	0.04	10208						5.04	71204											1.89	2952396
525	SAMEA104379638.contigs.fa	70	4839068		1436682	0.12	26304	0.01	2312	0.012						1319657	1.65	71852	0.04	10716						5.02	71136											1.87	2952140
526	SAMEA104379639.contigs.fa	73	5035787		1495145	0.12	27136	0.01	2328	0.014						1372057	1.76	72972	0.04	10408						5.02	71168											1.9	2952292
527	SAMEA104379640.contigs.fa	82	4904844		1458406	0.12	24336	0.01	2368	0.012						1337246	1.65	70836	0.04	11148						5.03	71056											1.91	2949428
528	SAMEA104379641.contigs.fa	83	4823926		1430526	0.12	24548	0.01	2360	0.012						1314042	1.63	71204	0.05	10408						5.05	71128											1.91	2952260
529	SAMEA104379642.contigs.fa	87	4901905		1456621	0.12	25288	0.01	2340	0.012						1335986	1.64	72412	0.04	10456						5.03	71120											1.9	2952104
530	SAMEA104379643.contigs.fa	66	4895908		1454461	0.12	24352	0.01	2480	0.012						1335740	1.66	71400	0.04	10500						5.04	71156											1.9	2945944
531	SAMEA104379644.contigs.fa	65	4900380		1455583	0.12	26876	0.01	2384	0.012						1335697	1.66	70908	0.04	10212						5.1	71176											1.93	2951916
532	SAMEA104379646.contigs.fa	86	4861537		1445540	0.12	24928	0.01	2344	0.012						1326426	1.63	70332	0.04	10756						5.05	71148											1.91	2946072
533	SAMEA104379647.contigs.fa	107	4925189		1464293	0.12	26276	0.01	2400	0.012						1340546	1.66	71076	0.04	11560						5.09	71076											1.9	2953380
534	SAMEA104379648.contigs.fa	66	4900066		1455454	0.12	24824	0.01	2336	0.012						1336789	1.68	70872	0.04	11188						5.13	71232											1.89	2952152
535	SAMEA104379649.contigs.fa	66	4837851		1435575	0.12	25972	0.01	2436	0.012						1318849	1.64	71428	0.04	10196						5.1	71172											1.92	2945852
536	SAMEA104379650.contigs.fa	106	4941461		1471855	0.12	26924	0.01	2500	0.014						1344794	1.66	71264	0.04	10212						5.11	71208											1.91	2952376
537	SAMEA104379651.contigs.fa	79	4901933		1457141	0.12	24788	0.01	2352	0.012						1337322	1.68	70340	0.05	10980						5.08	71264											1.92	2948568
538	SAMEA104379652.contigs.fa	83	4924566		1463840	0.12	24920	0.01	2496	0.014						1343255	1.68	70784	0.05	10988						5.13	71236											1.93	2952020
539	SAMEA104379653.contigs.fa	63	4900211		1455401	0.12	24376	0.01	2328	0.012						1336152	1.66	70852	0.04	11268						5.13	71240											1.91	2952024
540	SAMEA104379654.contigs.fa	74	4919060		1461890	0.12	24648	0.01	2340	0.012						1340881	1.69	71748	0.05	10208						5.19	71168											1.92	2956232
541	SAMEA104379655.contigs.fa	77	4801534		1424853	0.12	27128	0.01	2416	0.012						1308953	1.61	70692	0.04	10208						5.18	71244											1.93	2952368
542	SAMEA104379656.contigs.fa	64	4798618		1422497	0.12	23636	0.01	2480	0.014						1308338	1.59	68296	0.04	10404						5.2	71060											1.92	2952384
543	SAMEA104379657.contigs.fa	93	4867573		1442641	0.12	26484	0.01	2380	0.012						1324200	1.63	69364	0.04	10280						5.2	71132											1.93	2952292
544	SAMEA104379658.contigs.fa	58	4918121		1458179	0.12	26860	0.01	2496	0.014						1341312	1.69	70496	0.04	10236						5.22	71256											1.92	2952260
545	SAMEA104379659.contigs.fa	63	4786189		1420501	0.12	24716	0.01	2560	0.012						1305030	1.6	69252	0.04	10160						5.23	71048											1.95	2952584
546	SAMEA104379660.contigs.fa	55	4788403		1421155	0.12	26324	0.01	2328	0.014						1305742	1.6	69400	0.04	11408						5.24	71156											1.95	2952384
547	SAMEA104379661.contigs.fa	90	4915805		1457944	0.12	27000	0.01	2344	0.014						1338423	1.69	71832	0.05	10208						5.29	71048											1.92	2952544
548	SAMEA104379662.contigs.fa	61	4799018		1424160	0.12	25272	0.01	2344	0.012						1308687	1.64	69036	0.05	11588						5.42	71088											1.93	2958404
549	SAMEA104379663.contigs.fa	92	4832985		1432944	0.12	24676	0.01	2480	0.012						1315446	1.62	69316	0.04	10248						5.27	71148											1.93	2953736
550	SAMEA104379664.contigs.fa	89	4826237		1431246	0.12	26468	0.01	2544	0.012						1313863	1.63	69524	0.04	10984						5.28	71264											1.94	2948700
551	SAMEA104379665.contigs.fa	64	5023733		1491465	0.12	25448	0.01	2496	0.014						1370045	1.75	70960	0.05	10540						5.36	71192											1.95	2952444
552	SAMEA104379666.contigs.fa	58	4899829		1453842	0.12	26916	0.01	2352	0.014						1336937	1.67	71808	0.05	10228						5.31	71112											1.94	2952632
553	SAMEA104379667.contigs.fa	63	4970543		1475280	0.12	26332	0.01	2560	0.014						1355484	1.73	72848	0.04	10072						5.32	71248											1.93	2952368
554	SAMEA104379668.contigs.fa	53	4893157		1452602	0.12	24784	0.01	2488	0.014						1335112	1.65	71800	0.04	10356						5.35	71168											1.95	2954496
555	SAMEA104379669.contigs.fa	50	4785922		1419960	0.12	26596	0.01	2480	0.012						1305481	1.62	70788	0.05	10328						5.33	71152											1.96	2946156
556	SAMEA104379670.contigs.fa	82	4907851		1455620	0.12	26816	0.01	2332	0.012						1336387	1.69	70952	0.04	10844						5.34	71224											1.95	2952568
557	SAMEA104379671.contigs.fa	67	4915695		1458737	0.12	26000	0.01	2432	0.014						1339218	1.71	71240	0.04	11064						5.35	71156											1.95	2952084
558	SAMEA104379672.contigs.fa	51	4795747		1422659	0.12	26132	0.01	2560	0.012						1308856	1.63	70916	0.04	10508						5.36	71140											1.93	2952328
559	SAMEA104379673.contigs.fa	89	4915458		1458443	0.12	26680	0.01	2408	0.012						1339150	1.7	71532	0.05	10464						5.38	71236											1.95	2946312
560	SAMEA104379674.contigs.fa	58	4882114		1448174	0.13	27176	0.01	2392	0.012						1332116	1.64	72004	0.04	11108						5.37	71260											1.97	2952384
561	SAMEA104379675.contigs.fa	49	4786329		1419891	0.18	24180	0.01	2496	0.012						1305706	1.6	69852	0.04	11016						5.38	71216											1.94	2952272
562	SAMEA104379676.contigs.fa	62	4862926		1443592	0.12	26592	0.01	2332	0.012						1326554	1.66	70760	0.04	10300						5.4	71176											1.96	2952188
563	SAMEA104379677.contigs.fa	58	4794553		1422822	0.12	27316	0.01	2416	0.012						1307396	1.61	72440	0.05	11204						5.37	71172											1.95	2946420
564	SAMEA104379678.contigs.fa	53	4787606		1420658	0.12	24168	0.01	2432	0.012						1305919	1.59	68948	0.04	11580						5.41	71128											1.98	2952176
565	SAMEA104379679.contigs.fa	63	4795439		1424103	0.12	24504	0.01	2544	0.012						1307944	1.61	70784	0.04	10072						5.38	71216											1.97	2952284
566	SAMEA104379680.contigs.fa	79	4916985		1459409	0.12	26340	0.01	2376	0.014						1339791	1.65	72428	0.04	10140						5.41	71168											1.96	2949592
567	SAMEA104379681.contigs.fa	59	4794313		1423632	0.12	27312	0.01	2552	0.012						1307901	1.63	70916	0.04	11576						5.42	71240											1.95	2952564
568	SAMEA104379682.contigs.fa	74	5027039		1493595	0.12	24528	0.01	2352	0.014						1369547	1.73	72328	0.05	10616						5.43	71164											1.95	2952376
569	SAMEA104379683.contigs.fa	120	4922566		1463608	0.12	24800	0.01	2432	0.014						1340818	1.69	72220	0.05	10200						5.44	71232											1.95	2952288
570	SAMEA104379684.contigs.fa	85	4835582		1437119	0.12	26600	0.01	2340	0.012						1317010	1.65	70368	0.05	10240						5.45	71260											1.97	2958056
571	SAMEA104379685.contigs.fa	113	4850372		1444760	0.12	26992	0.01	2432	0.014						1318864	1.62	71272	0.04	11388						5.47	70980											2	2952340
572	SAMEA104379686.contigs.fa	103	4794315		1426816	0.12	25992	0.01	2496	0.014						1306903	1.62	69696	0.04	11296						5.45	71148											1.98	2952316
573	SAMEA104379687.contigs.fa	94	4944858		1472145	0.12	26764	0.01	2380	0.014						1349442	1.69	71408	0.05	10664						5.55	71132											1.97	2949700
574	SAMEA104379688.contigs.fa	113	5142152		1531835	0.12	24888	0.01	2560	0.014						1403076	1.76	73980	0.05	10756						5.47	71064											1.95	2952432
575	SAMEA104379689.contigs.fa	102	4967075		1475991	0.12	26556	0.01	2400	0.014						1352950	1.69	70928	0.04	11628						5.52	71172											2.04	2954156
576	SAMEA104379690.contigs.fa	182	4825938		1437993	0.12	23824	0.01	2564	0.012						1314020	1.63	70740	0.05	10944						5.68	71136											2	2946524
577	SAMEA104379691.contigs.fa	109	4824572		1432298	0.12	26576	0.01	2380	0.012						1312914	1.63	70892	0.05	11108						5.49	71220											1.96	2952624
578	SAMEA104379692.contigs.fa	61	4835480		1434643	0.12	27056	0.01	2408	0.012						1319162	1.64	72240	0.04	10252						5.5	71232											1.95	2952408
579	SAMEA104379693.contigs.fa	98	4950781		1472589	0.12	26080	0.01	2352	0.014						1350394	1.7	71848	0.04	10672						5.54	71088											1.99	2952520
580	SAMEA104379715.contigs.fa	59	4905487		1455337	0.12	24788	0.01	2564	0.012						1336165	1.65	72344	0.05	11532						5.53	71164											1.97	2944504
581	SAMEA104379716.contigs.fa	73	4907654		1457622	0.12	22860	0.01	2556	0.012						1337315	1.67	71976	0.04	10244						5.53	71152											1.97	2952880
582	SAMEA104379717.contigs.fa	62	4788635		1422148	0.12	24472	0.01	2412	0.012						1305885	1.59	69460	0.04	10568						5.56	71252											1.96	2952536
583	SAMEA104379719.contigs.fa	90	5050566		1500954	0.12	26628	0.01	2500	0.014						1376867	1.74	71760	0.05	10480						5.52	71136											1.99	2952660
584	SAMEA104379720.contigs.fa	60	4856934		1442360	0.12	26456	0.01	2408	0.012						1324151	1.66	71336	0.04	10220						5.58	71160											1.99	2956808
585	SAMEA104379721.contigs.fa	65	4933625		1464445	0.12	24456	0.01	2324	0.012						1345272	1.67	72060	0.05	11088						5.57	71192											2.01	2946204
586	SAMEA104379722.contigs.fa	83	5045246		1498531	0.13	27668	0.01	2348	0.012						1375550	1.72	72616	0.05	10424						5.6	71236											2	2957044
587	SAMEA104379723.contigs.fa	80	4856889		1443806	0.12	24604	0.01	2344	0.014						1323701	1.63	71032	0.05	10128						5.61	71268											1.98	2952684
588	SAMEA104379724.contigs.fa	68	4837604		1437438	0.12	24660	0.01	2400	0.012						1319201	1.63	70468	0.04	10456						5.61	71272											2.06	2952468
589	SAMEA104379725.contigs.fa	77	4919870		1461080	0.12	25148	0.01	2432	0.012						1340455	1.7	70788	0.04	10536						5.63	71148											1.97	2946468
590	SAMEA104379726.contigs.fa	86	4919340		1460512	0.12	25392	0.01	2416	0.012						1339036	1.65	71768	0.05	11096						5.65	71188											1.99	2952640
591	SAMEA104379727.contigs.fa	78	4838171		1437903	0.12	24540	0.01	2556	0.012						1319508	1.65	70320	0.04	11420						5.6	71136											1.98	2952604
592	SAMEA104379728.contigs.fa	65	4834161		1435046	0.12	24464	0.01	2552	0.012						1318264	1.66	70384	0.04	11072						5.63	71124											2.01	2952796
593	SAMEA104379729.contigs.fa	62	4905811		1455969	0.12	24700	0.01	2348	0.012						1338932	1.66	70820	0.04	10128						5.64	71256											1.99	2946472
594	SAMEA104379730.contigs.fa	61	5122080		1519302	0.12	24572	0.01	2348	0.014						1397786	1.78	73488	0.05	11396						5.68	71168											1.98	2952720
595	SAMEA104379731.contigs.fa	67	5130512		1522579	0.12	25040	0.01	2412	0.012						1399538	1.79	72968	0.05	10756						5.72	71224											1.98	2949648
596	SAMEA104379732.contigs.fa	71	5137771		1524509	0.12	26416	0.01	2356	0.014						1401178	1.79	74444	0.05	11340						5.73	71040											1.99	2952796
597	SAMEA104379733.contigs.fa	54	4977078		1476434	0.12	24976	0.01	2332	0.012						1356602	1.69	71312	0.04	10464						5.76	71136											2	2952772
598	SAMEA104379734.contigs.fa	55	5009406		1485362	0.12	25164	0.01	2544	0.012						1366132	1.7	73152	0.05	11056						5.75	71120											2.01	2952964
599	SAMEA104379735.contigs.fa	64	5132506		1522509	0.12	24384	0.01	2404	0.014						1400185	1.8	72504	0.05	10504						5.78	71136											1.99	2952660
600	SAMEA104379736.contigs.fa	58	5027604		1490856	0.12	24608	0.01	2344	0.012						1369902	1.74	73336	0.04	11524						5.75	71156											2.01	2952972
601	SAMEA104379737.contigs.fa	71	5134314		1523413	0.12	26944	0.01	2340	0.014						1400780	1.78	73364	0.05	10404						5.78	71168											1.99	2954344
602	SAMEA104379738.contigs.fa	88	5204901		1545754	0.12	25260	0.01	2372	0.014						1419228	1.82	74972	0.05	10432						5.8	71216											2.01	2953216
603	SAMEA104379739.contigs.fa	54	4911343		1458249	0.12	26908	0.01	2540	0.014						1339469	1.66	72316	0.04	10996						5.79	71176											2.03	2947032
604	SAMEA104379740.contigs.fa	69	5133071		1523600	0.12	24660	0.01	2400	0.014						1399722	1.8	71444	0.05	11592						5.81	71064											2	2950728
605	SAMEA104379741.contigs.fa	71	4859926		1444066	0.12	26332	0.01	2416	0.014						1325510	1.64	71296	0.04	10560						5.81	71120											2.02	2953080
606	SAMEA104379742.contigs.fa	68	4887637		1452471	0.12	27248	0.01	2352	0.012						1333189	1.65	71308	0.04	10092						5.83	71024											2	2954544
607	SAMEA104379743.contigs.fa	82	4824287		1429638	0.12	24384	0.01	2328	0.012						1313798	1.61	69256	0.05	11596						5.84	71128											2.01	2953024
608	SAMEA104379744.contigs.fa	67	5013825		1488992	0.12	24260	0.01	2408	0.014						1365996	1.74	70928	0.04	10544						5.86	71240											1.99	2957316
609	SAMEA104379745.contigs.fa	85	4958654		1474022	0.12	26180	0.01	2356	0.014						1352792	1.67	71016	0.04	10524						5.88	71052											1.99	2953136
610	SAMEA104379747.contigs.fa	59	4955245		1471776	0.12	27624	0.01	2500	0.012						1351954	1.7	70756	0.04	10488						5.88	71032											2.02	2953036
611	SAMEA104379748.contigs.fa	78	4920783		1462428	0.13	22952	0.01	2408	0.012						1340901	1.67	71944	0.04	10296						5.89	71144											2.03	2953620
612	SAMEA104379749.contigs.fa	81	4917972		1461485	0.12	24552	0.01	2408	0.014						1340965	1.68	71532	0.04	10240						5.94	71164											2.03	2947060
613	SAMEA104379750.contigs.fa	70	4866726		1444199	0.12	25208	0.01	2564	0.012						1324371	1.66	71048	0.04	11360						5.9	71136											2.03	2953092
614	SAMEA104379751.contigs.fa	93	4865785		1445194	0.12	26100	0.01	2340	0.012						1324043	1.66	71780	0.05	10496						5.91	71228											2.01	2949532
615	SAMEA104379759.contigs.fa	70	4898186		1453986	0.12	24464	0.01	2344	0.012						1336320	1.65	71852	0.04	10232						5.9	71156											2.01	2953164
616	SAMEA104379771.contigs.fa	66	4938112		1465995	0.12	26328	0.01	2340	0.014						1346611	1.69	71880	0.05	11332						5.92	71092											2.01	2953220
617	SAMEA104394223.contigs.fa	214	4845568		1443349	0.12	24960	0.01	2388	0.012						1319207	1.61	70784	0.04	10276						6	71048											2.05	2953216
618	SAMEA104394224.contigs.fa	242	4947847		1474559	0.12	26740	0.01	2496	0.012						1346524	1.69	70808	0.04	11320						5.91	71132											2.02	2953064
619	SAMEA104394225.contigs.fa	152	4856177		1446049	0.12	25860	0.01	2384	0.012						1323675	1.67	70444	0.04	11016						5.97	71176											2.04	2955016
620	SAMEA104394226.contigs.fa	250	5158553		1538290	0.12	27788	0.01	2496	0.014						1401996	1.78	73800	0.05	10556						6.06	71220											2.03	2953080
621	SAMEA104394227.contigs.fa	206	4968909		1480455	0.12	24752	0.01	2400	0.014						1352862	1.71	71868	0.04	10708						5.99	71156											2.04	2953280
622	SAMEA104394228.contigs.fa	234	4961811		1478802	0.12	27272	0.01	2328	0.012						1349898	1.68	70812	0.05	10672						6.03	71256											2.05	2950644
623	SAMEA104394229.contigs.fa	162	4910222		1460948	0.12	24728	0.01	2380	0.012						1336403	1.66	70684	0.04	11472						5.96	71252											2.03	2946972
624	SAMEA104394230.contigs.fa	269	4741373		1412521	0.12	26768	0.01	2496	0.012						1288250	1.58	71320	0.04	11204						6.01	71144											2.02	2953052
625	SAMEA104394231.contigs.fa	161	5005599		1492024	0.12	26424	0.01	2400	0.014						1363750	1.68	71944	0.04	11096						6.07	71232											2.02	2949548
626	SAMEA104394232.contigs.fa	215	5152489		1536220	0.12	27232	0.01	2348	0.014						1402285	1.77	73936	0.05	11272						6	71272											2.1	2953120
627	SAMEA104394233.contigs.fa	214	5167511		1539367	0.12	25768	0.01	2556	0.014						1404349	1.82	72968	0.05	10472						6.11	71236											2.09	2953320
628	SAMEA104394234.contigs.fa	60	4927665		1461836	0.12	24100	0.01	2496	0.012						1344005	1.67	71564	0.05	10736						6.04	71156											2.04	2953104
629	SAMEA104394235.contigs.fa	144	4869586		1450973	0.12	26212	0.01	2500	0.014						1327265	1.65	71352	0.05	11248						6.03	71156											2.02	2953536
630	SAMEA104394236.contigs.fa	66	4921408		1462056	0.12	24648	0.01	2564	0.012						1342827	1.69	70864	0.05	11348						6.08	71240											2.13	2956228
631	SAMEA104394237.contigs.fa	74	4958124		1472697	0.12	26292	0.01	2336	0.012						1351719	1.71	70896	0.05	10932						6.05	71240											2.06	2953140
632	SAMEA104394238.contigs.fa	117	5026004		1495942	0.12	27496	0.01	2328	0.012						1370961	1.75	71908	0.05	10516						6.09	71084											2.03	2953156
633	SAMEA104394239.contigs.fa	74	5017818		1489411	0.12	25020	0.01	2288	0.012						1366983	1.71	71800	0.05	10540						6.07	71124											2.03	2952984
634	SAMEA104394240.contigs.fa	78	5016302		1490715	0.12	24376	0.01	2432	0.012						1367131	1.71	72300	0.04	10484						6.11	71052											2.05	2953072
635	SAMEA104394241.contigs.fa	226	5015475		1493243	0.12	23172	0.01	2328	0.014						1363050	1.72	72992	0.05	10488						6.12	71148											2.03	2953052
636	SAMEA104394242.contigs.fa	76	5020287		1490110	0.12	24428	0.01	2348	0.014						1367486	1.73	73548	0.05	10772						6.13	71260											2.03	2952924
637	SAMEA104394243.contigs.fa	96	4911973		1461351	0.12	24548	0.01	2304	0.012						1339584	1.65	71880	0.04	11224						6.12	71248											2.04	2953036
638	SAMEA104394244.contigs.fa	176	4953331		1476838	0.13	26760	0.01	2356	0.012						1347134	1.7	71716	0.04	10352						6.11	71140											2.07	2948088
639	SAMEA104394245.contigs.fa	98	4928781		1466221	0.12	24376	0.01	2408	0.012						1343203	1.7	71188	0.04	11208						6.16	71208											2.04	2953292
640	SAMEA104394246.contigs.fa	80	4875285		1449347	0.12	26048	0.01	2344	0.012						1329324	1.65	70292	0.05	10172						6.13	71128											2.04	2953220
641	SAMEA104394247.contigs.fa	99	5028236		1493845	0.12	24892	0.01	2328	0.014						1367910	1.7	73240	0.05	11572						6.16	71156											2.04	2953036
642	SAMEA104394248.contigs.fa	156	4869132		1451499	0.12	26544	0.01	2380	0.012						1326824	1.65	69916	0.05	10460						6.17	71164											2.04	2953164
643	SAMEA104394249.contigs.fa	118	4969363		1479075	0.12	25160	0.01	2560	0.012						1354982	1.72	70824	0.04	10620						6.2	71056											2.04	2953232
644	SAMEA104394250.contigs.fa	152	4982026		1484298	0.12	26236	0.01	2408	0.014						1357583	1.68	72408	0.04	10468						6.17	71048											2.07	2953308
645	SAMEA104394251.contigs.fa	183	4985806		1484803	0.12	25048	0.01	2496	0.014						1358011	1.71	71404	0.05	10552						6.19	71200											2.04	2953148
646	SAMEA104394252.contigs.fa	103	5055892		1501240	0.12	25280	0.01	2352	0.014						1375152	1.76	73536	0.04	10824						6.18	71240											2.08	2953072
647	SAMEA104394253.contigs.fa	158	4965995		1478889	0.12	24652	0.01	2352	0.012						1351552	1.68	70676	0.05	11564						6.22	71224											2.05	2946884
648	SAMEA104394254.contigs.fa	142	4870022		1451844	0.12	26372	0.01	2344	0.014						1327511	1.63	70916	0.04	11308						6.23	71120											2.07	2953004
649	SAMEA104394255.contigs.fa	105	4781187		1422784	0.12	26936	0.01	2544	0.012						1303857	1.59	69856	0.04	10536						6.22	71108											2.09	2952912
650	SAMEA104394256.contigs.fa	154	4948721		1474291	0.12	24556	0.01	2552	0.012						1347603	1.67	70452	0.05	11084						6.29	71144											2.05	2953004
651	SAMEA104394257.contigs.fa	126	4924046		1464888	0.12	26576	0.01	2496	0.012						1341364	1.69	72036	0.04	10460						6.26	71228											2.08	2952324
652	SAMEA104394831.contigs.fa	72	4925586		1464903	0.12	25236	0.01	2416	0.012						1345092	1.7	70428	0.04	11480						6.34	71176											2.05	2953068
653	SAMEA104394832.contigs.fa	88	4865277		1450633	0.12	25224	0.01	2408	0.012						1327657	1.64	69448	0.04	10472						6.36	71188											2.06	2953440
654	SAMEA104394833.contigs.fa	74	4932047		1467334	0.12	25004	0.01	2352	0.012						1346446	1.7	72196	0.04	11480						6.36	71148											2.05	2953296
655	SAMEA104394834.contigs.fa	69	4931919		1466761	0.12	27540	0.01	2400	0.012						1346470	1.69	71396	0.04	11600						6.36	71112											2.1	2953204
656	SAMEA104394835.contigs.fa	80	4736551		1410576	0.12	26568	0.01	2564	0.012						1293087	1.57	68232	0.04	10300						6.37	71168											2.06	2953092
657	SAMEA104394836.contigs.fa	104	4803927		1431441	0.12	26052	0.01	2344	0.012						1311662	1.63	69400	0.05	11000						6.38	71212											2.06	2953084
658	SAMEA104394837.contigs.fa	74	4874955		1450436	0.12	23740	0.01	2336	0.012						1331005	1.65	70412	0.04	10164						6.4	71124											2.07	2952980
659	SAMEA104394838.contigs.fa	45	4900895		1455659	0.12	23008	0.01	2552	0.012						1337631	1.66	71020	0.04	10596						6.39	71260											2.06	2953248
660	SAMEA104394839.contigs.fa	106	4818058		1436201	0.12	25060	0.01	2432	0.012						1315691	1.62	71472	0.05	11684						6.39	71052											2.09	2952988
661	SAMEA104394840.contigs.fa	78	4847707		1439394	0.12	26252	0.01	2496	0.014						1321839	1.66	70336	0.04	10096						6.38	71184											2.1	2953144
662	SAMEA104394841.contigs.fa	80	4794194		1427164	0.12	26496	0.01	2328	0.012						1308347	1.64	70460	0.04	11056						6.41	71264											2.06	2957572
663	SAMEA104394842.contigs.fa	98	4787001		1425224	0.12	26472	0.01	2404	0.012						1306861	1.62	70284	0.05	10280						6.44	71228											2.11	2953396
664	SAMEA104394843.contigs.fa	45	4787369		1419957	0.13	27248	0.01	2400	0.012						1305779	1.61	71440	0.04	10700						6.41	71204											2.06	2953096
665	SAMEA104394844.contigs.fa	37	4788841		1421204	0.12	25076	0.01	2552	0.012						1308749	1.63	68956	0.04	11344						6.44	71184											2.09	2953056
666	SAMEA104394845.contigs.fa	70	4799247		1426674	0.12	25260	0.01	2480	0.012						1310044	1.64	69452	0.04	10764						6.45	71152											2.09	2953432
667	SAMEA104394846.contigs.fa	82	4795236		1427669	0.12	26968	0.01	2328	0.012						1309069	1.6	68696	0.04	10256						6.47	71192											2.08	2953392
668	SAMEA104394947.contigs.fa	342	4981948		1483312	0.12	26288	0.01	2340	0.014						1353452	1.68	72436	0.05	10516						6.48	71120											2.1	2953504
669	SAMEA104394948.contigs.fa	269	5004932		1492084	0.12	24852	0.01	2556	0.014						1361552	1.7	73008	0.05	10464						6.48	71264											2.13	2948104
670	SAMEA104394949.contigs.fa	72	5016832		1489332	0.12	27096	0.01	2552	0.014						1367295	1.73	72700	0.05	10696						6.51	71052											2.08	2953216
671	SAMEA104394950.contigs.fa	104	5109750		1516957	0.12	26952	0.01	2500	0.014						1390798	1.76	73860	0.05	11748						6.51	71124											2.11	2953140
672	SAMEA104394951.contigs.fa	79	5018147		1490554	0.12	26400	0.01	2312	0.012						1368640	1.7	73468	0.05	10564						6.52	71268											2.09	2953124
673	SAMEA104394952.contigs.fa	75	5017232		1490013	0.12	24504	0.01	2344	0.014						1367717	1.74	72804	0.05	11588						6.52	71224											2.08	2953196
674	SAMEA104394953.contigs.fa	80	5018164		1490367	0.12	26880	0.01	2436	0.014						1368267	1.72	72616	0.05	11572						6.55	71172											2.11	2953752
675	SAMEA104394954.contigs.fa	102	5072445		1506318	0.12	25544	0.01	2552	0.012						1381499	1.76	72904	0.05	11544						6.55	71024											2.09	2953364
676	SAMEA104394955.contigs.fa	76	5015815		1489390	0.12	25076	0.01	2336	0.014						1367705	1.71	71376	0.05	10456						6.56	71168											2.09	2953256
677	SAMEA104394956.contigs.fa	106	5019596		1494226	0.12	25316	0.01	2416	0.012						1368529	1.72	72804	0.04	11204						6.58	71232											2.13	2953220
678	SAMEA104394957.contigs.fa	111	5020869		1494769	0.12	26764	0.01	2560	0.014						1368614	1.74	70936	0.04	11148						6.67	71148											2.13	2950304
679	SAMEA104394958.contigs.fa	104	5014230		1492826	0.12	24272	0.01	2408	0.014						1367604	1.7	73296	0.05	10812						6.57	71152											2.1	2953552
680	SAMEA104394959.contigs.fa	94	5016426		1491728	0.12	26312	0.01	2408	0.014						1368010	1.71	72000	0.04	10512						6.57	71212											2.1	2953884
681	SAMEA104394960.contigs.fa	73	5016138		1489206	0.12	24696	0.01	2496	0.012						1367371	1.71	71848	0.05	10412						6.57	71140											2.1	2953340
682	SAMEA104394961.contigs.fa	75	5013444		1490361	0.12	24532	0.01	2328	0.012						1368446	1.7	71336	0.05	10492						6.59	71176											2.11	2957260
683	SAMEA104394962.contigs.fa	148	5133571		1525408	0.12	26972	0.01	2280	0.012						1396878	1.77	74924	0.05	10400						6.64	71196											2.1	2953104
684	SAMEA104394963.contigs.fa	234	4995510		1490224	0.12	24456	0.01	2420	0.012						1360017	1.71	71960	0.05	11220						6.6	71224											2.11	2953120
685	SAMEA104394964.contigs.fa	83	5062971		1504683	0.12	25072	0.01	2376	0.012						1381210	1.71	73884	0.04	10856						6.62	71124											2.13	2953004
686	SAMEA104394965.contigs.fa	103	4893751		1456460	0.12	23144	0.01	2552	0.012						1334265	1.67	71824	0.04	11300						6.58	71140											2.12	2953328
687	SAMEA104394966.contigs.fa	75	5027393		1493395	0.12	24296	0.01	2332	0.014						1370861	1.71	71204	0.04	10564						6.64	71140											2.11	2947320
688	SAMEA104394967.contigs.fa	83	4669012		1388783	0.12	26064	0.01	2336	0.012						1272956	1.53	69428	0.04	10532						6.63	71172											2.12	2955520
689	SAMEA104394968.contigs.fa	158	5012105		1494461	0.13	25068	0.01	2328	0.012						1364973	1.72	71876	0.05	11564						6.63	71276											2.11	2953132
690	SAMEA104394969.contigs.fa	80	4660906		1387203	0.12	24124	0.01	2380	0.012						1271557	1.58	69376	0.04	10020						6.65	71244											2.15	2950680
691	SAMEA104394970.contigs.fa	101	5013520		1492322	0.12	26852	0.01	2344	0.012						1366920	1.72	72352	0.05	10444						6.67	71136											2.15	2952968
692	SAMEA104394971.contigs.fa	89	5011555		1490614	0.12	24976	0.01	2416	0.014						1366760	1.74	73468	0.05	10612						6.69	71284											2.15	2953072
693	SAMEA104394972.contigs.fa	110	5016192		1494390	0.12	26928	0.01	2352	0.014						1367465	1.7	70864	0.04	10624						6.66	71228											2.18	2953296
694	SAMEA104394973.contigs.fa	120	5018378		1495036	0.12	25372	0.01	2356	0.012						1368457	1.73	72076	0.05	10548						6.71	71128											2.13	2947172
695	SAMEA104394974.contigs.fa	67	4663871		1385959	0.12	26400	0.01	2556	0.012						1272211	1.56	69800	0.04	9964						6.67	71024											2.13	2953364
696	SAMEA104394975.contigs.fa	86	4668424		1388998	0.12	24288	0.01	2436	0.012						1273164	1.56	68460	0.04	10784						6.69	71244											2.15	2951968
697	SAMEA104394976.contigs.fa	72	4664639		1387416	0.12	26164	0.01	2368	0.014						1272172	1.55	69392	0.04	9988						6.72	71276											2.18	2947736
698	SAMEA104394977.contigs.fa	66	4661807		1386066	0.12	26628	0.01	2396	0.012						1271474	1.57	69308	0.04	10552						6.71	71128											2.16	2953180
699	SAMEA104394978.contigs.fa	69	4662725		1386347	0.12	26448	0.01	2352	0.012						1271811	1.54	69728	0.04	11280						6.73	71176											2.16	2957476
700	SAMEA104394979.contigs.fa	78	4663458		1387009	0.12	25828	0.01	2336	0.012						1272316	1.54	68460	0.04	10672						6.71	71132											2.18	2945904
701	SAMEA104394980.contigs.fa	109	4666950		1390404	0.12	26020	0.01	2340	0.012						1273105	1.58	70020	0.04	10264						6.73	71272											2.13	2953060
702	SAMEA104394981.contigs.fa	85	5015145		1490523	0.12	25120	0.01	2352	0.014						1368089	1.71	72688	0.04	11336						6.76	71212											2.13	2953248
703	SAMEA104394982.contigs.fa	73	4664757		1386933	0.12	26112	0.01	2496	0.012						1271735	1.56	69948	0.04	11012						6.75	71172											2.14	2953112
704	SAMEA104394983.contigs.fa	97	5022264		1494265	0.12	26096	0.01	2356	0.012						1369703	1.73	71988	0.04	10840						6.8	71168											2.16	2953604
705	SAMEA104394984.contigs.fa	89	5017916		1491770	0.12	27228	0.01	2392	0.014						1367837	1.72	72260	0.05	10432						6.8	71248											2.14	2953316
706	SAMEA104394985.contigs.fa	75	4664153		1387788	0.12	25108	0.01	2432	0.012						1271749	1.56	68212	0.04	11144						6.81	71204											2.17	2953232
707	SAMEA104394986.contigs.fa	102	4664290		1389257	0.12	24488	0.01	2344	0.012						1272488	1.55	68212	0.04	10028						6.85	71084											2.15	2953476
708	SAMEA104394987.contigs.fa	106	5017215		1493871	0.12	26124	0.01	2324	0.014						1367591	1.73	70844	0.05	10496						6.87	71236											2.17	2953300
709	SAMEA104394988.contigs.fa	109	5013462		1493532	0.12	24680	0.01	2408	0.014						1367173	1.73	71828	0.05	11524						6.87	71068											2.15	2953440
710	SAMEA104394989.contigs.fa	88	4661255		1387628	0.12	24404	0.01	2352	0.012						1271497	1.55	68912	0.04	10500						6.87	71080											2.17	2953544
711	SAMEA104394990.contigs.fa	90	4667210		1389455	0.12	24232	0.01	2328	0.012						1273464	1.53	69328	0.04	11088						6.84	71216											2.15	2953376
712	SAMEA104396008.contigs.fa	149	4771564		1422324	0.12	24852	0.01	2396	0.012						1300517	1.62	69040	0.04	10292						6.89	71188											2.19	2953736
713	SAMEA104396009.contigs.fa	153	4866220		1449197	0.12	26632	0.01	2328	0.012						1325293	1.63	70412	0.04	11220						6.92	71128											2.17	2951060
714	SAMEA104396010.contigs.fa	81	4757900		1414189	0.12	24580	0.01	2380	0.012						1297293	1.6	68344	0.05	10684						6.91	71124											2.15	2953484
715	SAMEA104396011.contigs.fa	146	5074207		1510799	0.12	26752	0.01	2344	0.012						1383212	1.72	73212	0.05	11468						6.98	71152											2.16	2938180
716	SAMEA104396012.contigs.fa	109	5074620		1508847	0.13	25028	0.01	2408	0.014						1382981	1.74	72848	0.04	10428						6.92	71204											2.16	2953492
717	SAMEA104396013.contigs.fa	105	5069090		1508161	0.12	26476	0.01	2408	0.012						1382577	1.73	72908	0.05	10616						6.95	71220											2.19	2953680
718	SAMEA104396014.contigs.fa	134	5066010		1507957	0.12	27012	0.01	2416	0.012						1380412	1.76	72824	0.05	10468						6.95	71180											2.16	2952308
719	SAMEA104396015.contigs.fa	121	4893564		1457154	0.12	27440	0.01	2404	0.012						1334257	1.68	71304	0.04	11612						7.06	71096											2.19	2953636
720	SAMEA104396016.contigs.fa	102	4972171		1478726	0.12	24988	0.01	2340	0.014						1354690	1.7	71296	0.05	10304						6.97	71180											2.19	2953828
721	SAMEA104396017.contigs.fa	119	5143000		1529014	0.12	26848	0.01	2332	0.012						1401956	1.77	74292	0.05	11628						6.97	71244											2.19	2953896
722	SAMEA104396018.contigs.fa	114	5139007		1527891	0.12	25128	0.01	2548	0.014						1401077	1.77	72916	0.05	10548						6.99	71256											2.2	2953824
723	SAMEA104396019.contigs.fa	147	5059927		1507380	0.12	26696	0.01	2496	0.014						1378907	1.74	71444	0.05	10508						7	71072											2.17	2953924
724	SAMEA104396020.contigs.fa	181	5030238		1500645	0.12	26712	0.01	2332	0.014						1369789	1.7	71452	0.04	11312						7.02	71088											2.21	2953740
725	SAMEA104396021.contigs.fa	112	5067234		1507436	0.12	27344	0.01	2548	0.014						1381286	1.75	72476	0.05	11048						7.01	71120											2.18	2953948
726	SAMEA104396022.contigs.fa	129	5120109		1523685	0.12	26784	0.01	2340	0.014						1394975	1.79	72984	0.05	10724						7.03	71220											2.17	2953844
727	SAMEA104396023.contigs.fa	113	4985856		1482717	0.12	26700	0.01	2540	0.012						1357750	1.72	70948	0.05	11060						7.02	71180											2.17	2954056
728	SAMEA104396024.contigs.fa	180	5025509		1498889	0.12	24956	0.01	2348	0.014						1369736	1.73	72324	0.05	10720						7.02	71128											2.17	2953980
729	SAMEA104396025.contigs.fa	225	4904530		1462028	0.12	25372	0.01	2340	0.012						1335207	1.64	71376	0.04	10180						7.02	71220											2.21	2953852
730	SAMEA104396026.contigs.fa	111	5014973		1491488	0.12	24772	0.01	2344	0.014						1366700	1.71	73536	0.05	11040						7.07	71268											2.19	2948384
731	SAMEA104396027.contigs.fa	177	5098228		1520791	0.12	27620	0.01	2344	0.014						1388891	1.74	71576	0.05	10616						7.04	71220											2.18	2953968
732	SAMEA104396028.contigs.fa	117	4883248		1452955	0.12	25204	0.01	2324	0.014						1331811	1.66	71604	0.04	11056						7.09	71140											2.19	2950348
733	SAMEA104396029.contigs.fa	103	5068831		1507045	0.12	26028	0.01	2556	0.014						1382168	1.74	73000	0.05	10500						7.08	71148											2.18	2954064
734	SAMEA104396030.contigs.fa	106	5117580		1521818	0.12	27424	0.01	2348	0.014						1394619	1.75	72368	0.05	10460						7.07	71288											2.19	2953952
735	SAMEA104396031.contigs.fa	91	5111716		1520043	0.12	24268	0.01	2380	0.014						1394405	1.77	71908	0.05	10540						7.09	71148											2.19	2953792
736	SAMEA104396032.contigs.fa	98	5116392		1520343	0.12	27460	0.01	2352	0.014						1395215	1.76	73020	0.05	10428						7.1	71264											2.19	2954080
737	SAMEA104396033.contigs.fa	159	5007156		1492001	0.12	26952	0.01	2380	0.014						1363540	1.68	72596	0.05	10476						7.12	71120											2.2	2954236
738	SAMEA104396034.contigs.fa	131	5014924		1491945	0.12	26224	0.01	2420	0.014						1364467	1.71	72308	0.04	10400						7.12	71216											2.18	2953960
739	SAMEA104396035.contigs.fa	98	5119094		1519978	0.12	25516	0.01	2432	0.014						1395535	1.77	71992	0.05	10368						7.14	71180											2.22	2953904
740	SAMEA104396036.contigs.fa	128	5110590		1522638	0.12	26840	0.01	2356	0.014						1393316	1.78	72788	0.05	11408						7.13	71148											2.19	2954480
741	SAMEA104396037.contigs.fa	103	5117661		1522912	0.13	26512	0.01	2496	0.014						1396060	1.78	72900	0.05	10444						7.13	71180											2.18	2954536
742	SAMEA104396038.contigs.fa	100	4807405		1428717	0.12	26008	0.01	2408	0.012						1309478	1.6	69768	0.05	10948						7.14	71172											2.19	2954248
743	SAMEA104396039.contigs.fa	136	4876957		1453524	0.12	24828	0.01	2380	0.014						1329381	1.64	72288	0.04	11188						7.17	71144											2.2	2954560
744	SAMEA104396040.contigs.fa	194	5093187		1518991	0.12	26428	0.01	2348	0.014						1388117	1.74	72456	0.05	10828						7.19	71236											2.19	2954840
745	SAMEA104396041.contigs.fa	149	5119266		1525510	0.12	24984	0.01	2560	0.014						1394805	1.76	73984	0.05	11096						7.16	71132											2.19	2954940
746	SAMEA104396042.contigs.fa	81	5081810		1509805	0.12	24716	0.01	2384	0.014						1384877	1.77	70964	0.05	11108						7.18	71160											2.35	2955496
747	SAMEA104396043.contigs.fa	135	5094433		1516323	0.12	26596	0.01	2496	0.014						1387807	1.73	72868	0.05	11044						7.18	71168											2.21	2959600
748	SAMEA104396044.contigs.fa	117	5086315		1513413	0.12	26720	0.01	2348	0.014						1387005	1.76	74616	0.05	10540						7.15	71208											2.2	2955312
749	SAMEA104396045.contigs.fa	120	5090443		1515061	0.12	23148	0.01	2400	0.014						1387607	1.74	72348	0.05	11536						7.2	71152											2.24	2955628
750	SAMEA104396046.contigs.fa	143	5184869		1544694	0.12	25768	0.01	2344	0.014						1414084	1.79	73832	0.05	10496						7.23	71000											2.23	2955472
751	SAMEA104396047.contigs.fa	204	5063613		1509857	0.12	24872	0.01	2396	0.014						1379060	1.75	73020	0.05	10452						7.26	71152											2.2	2955740
752	SAMEA104396048.contigs.fa	195	5114553		1524866	0.12	24948	0.01	2348	0.012						1393359	1.79	72656	0.05	11036						7.24	71272											2.2	2949432
753	SAMEA104396049.contigs.fa	126	4915871		1464426	0.12	27536	0.01	2380	0.012						1340056	1.66	70744	0.05	10236						7.25	71176											2.21	2955808
754	SAMEA104396050.contigs.fa	120	5093931		1515801	0.12	24256	0.01	2400	0.012						1387902	1.77	72736	0.05	10888						7.24	71248											2.25	2955700
755	SAMEA104396051.contigs.fa	126	5069688		1510441	0.12	24612	0.01	2404	0.014						1382770	1.76	72824	0.05	10428						7.27	71260											2.25	2956060
756	SAMEA104396052.contigs.fa	83	5113185		1518962	0.12	26096	0.01	2432	0.014						1394976	1.77	71368	0.05	10748						7.23	71044											2.2	2956008
757	SAMEA104396053.contigs.fa	100	5117842		1519813	0.12	26808	0.01	2384	0.014						1394988	1.78	72484	0.05	10524						7.26	71176											2.22	2956144
758	SAMEA104396054.contigs.fa	148	5121590		1524772	0.18	25304	0.01	2348	0.014						1395435	1.77	72952	0.05	10352						7.29	71212											2.21	2956188
759	SAMEA104396055.contigs.fa	170	5097715		1520541	0.12	25072	0.01	2356	0.014						1389872	1.78	71404	0.05	11572						7.32	71132											2.21	2953816
760	SAMEA104396056.contigs.fa	110	4884533		1452614	0.12	24712	0.01	2328	0.012						1332422	1.65	70384	0.05	11196						7.36	71228											2.22	2956252
761	SAMEA104396057.contigs.fa	154	4946964		1474610	0.12	26364	0.01	2552	0.012						1347104	1.67	72432	0.05	11628						7.37	71236											2.25	2955976
762	SAMEA104396058.contigs.fa	71	4899685		1454877	0.12	27196	0.01	2496	0.012						1334989	1.64	70460	0.04	11156						7.34	71216											2.25	2956064
763	SAMEA104396059.contigs.fa	164	5103240		1521295	0.12	26800	0.01	2320	0.014						1391331	1.75	71484	0.05	10672						7.37	71236											2.26	2956224
764	SAMEA104396060.contigs.fa	110	4898541		1459583	0.12	27296	0.01	2300	0.012						1335489	1.67	70432	0.04	10700						7.37	71148											2.23	2956348
765	SAMEA104396061.contigs.fa	148	4903418		1460915	0.12	24948	0.01	2332	0.014						1336361	1.67	71928	0.04	10236						7.38	71228											2.26	2950128
766	SAMEA104396062.contigs.fa	74	4902217		1455819	0.12	24004	0.01	2344	0.012						1337469	1.67	70820	0.04	10260						7.41	71120											2.22	2956252
767	SAMEA104396063.contigs.fa	183	4868001		1450308	0.12	26724	0.01	2492	0.012						1326136	1.63	70140	0.04	11032						7.41	71212											2.23	2960544
768	SAMEA104396064.contigs.fa	227	5006363		1492977	0.12	24476	0.01	2408	0.014						1362129	1.73	71920	0.05	10520						7.42	71148											2.27	2956236
769	SAMEA104396065.contigs.fa	217	4886586		1458023	0.12	26520	0.01	2348	0.012						1330561	1.63	70708	0.05	10780						7.38	71248											2.26	2956272
770	SAMEA104396066.contigs.fa	185	4774374		1423830	0.12	24924	0.01	2312	0.012						1301311	1.6	69356	0.04	10832						7.44	71232											2.24	2956064
771	SAMEA104396067.contigs.fa	184	4868642		1452250	0.12	26400	0.01	2352	0.012						1325859	1.65	71176	0.04	10792						7.41	71208											2.26	2956400
772	SAMEA104396068.contigs.fa	238	5042643		1505535	0.12	26348	0.01	2400	0.014						1373882	1.7	70740	0.05	10496						7.46	71140											2.38	2950780
773	SAMEA104396069.contigs.fa	119	4849750		1442940	0.12	26492	0.01	2356	0.012						1321144	1.66	70912	0.04	11052						7.44	71212											2.23	2956164
774	SAMEA104396070.contigs.fa	216	4859287		1449148	0.12	24460	0.01	2496	0.014						1321912	1.62	71840	0.04	10204						7.48	71052											2.23	2956080
775	SAMEA104396071.contigs.fa	264	5101524		1521694	0.12	24944	0.01	2432	0.014						1389358	1.77	74928	0.05	10428						7.51	71172											2.27	2956296
776	SAMEA104396072.contigs.fa	199	5109494		1523593	0.12	26904	0.01	2492	0.014						1391408	1.78	71844	0.05	10792						7.5	71228											2.23	2956652
777	SAMEA104396073.contigs.fa	102	4904103		1458070	0.12	25108	0.01	2544	0.014						1335955	1.63	71780	0.05	11544						7.51	71264											2.24	2956328
778	SAMEA104396074.contigs.fa	178	5123573		1527215	0.12	26356	0.01	2380	0.014						1395476	1.82	72500	0.05	10460						7.53	71184											2.26	2950256
779	SAMEA104396075.contigs.fa	137	4796618		1427838	0.12	26156	0.01	2408	0.012						1306522	1.61	72032	0.04	11412						7.53	71232											2.25	2953828
780	SAMEA104396076.contigs.fa	91	4806801		1428643	0.12	26808	0.01	2352	0.012						1310728	1.62	70676	0.04	10152						7.54	71228											2.25	2956860
781	SAMEA104396077.contigs.fa	98	4809544		1429233	0.12	26572	0.01	2356	0.012						1310243	1.63	69428	0.04	10088						7.57	71136											2.28	2953276
782	SAMEA104396078.contigs.fa	199	5121712		1527241	0.12	26848	0.01	2432	0.012						1395181	1.74	74292	0.05	10416						7.56	71144											2.24	2956488
783	SAMEA104396079.contigs.fa	110	4905212		1457811	0.12	26136	0.01	2348	0.014						1336841	1.66	72492	0.05	10232						7.55	71136											2.25	2956644
784	SAMEA104396080.contigs.fa	134	5009029		1491539	0.12	25404	0.01	2312	0.014						1365489	1.69	72080	0.05	10740						7.59	71164											2.29	2950568
785	SAMEA104396081.contigs.fa	234	5033913		1501095	0.12	24824	0.01	2412	0.014						1370441	1.71	72968	0.05	10528						7.63	71160											2.25	2956108
786	SAMEA104396082.contigs.fa	109	4810989		1431761	0.12	25132	0.01	2340	0.012						1310655	1.64	68804	0.04	10180						7.6	71180											2.25	2956644
787	SAMEA104396083.contigs.fa	84	4809621		1429538	0.12	26588	0.01	2356	0.012						1311004	1.59	71856	0.04	10612						7.58	71152											2.26	2950768
788	SAMEA104396084.contigs.fa	234	4858281		1447527	0.12	26680	0.01	2560	0.012						1322492	1.62	70052	0.04	10400						7.57	71232											2.3	2956688
789	SAMEA104396085.contigs.fa	119	4790453		1426412	0.12	24248	0.01	5460	0.012						1305184	1.62	68212	0.04	10964						7.6	71236											2.26	2956592
790	SAMEA104396086.contigs.fa	181	4799727		1432031	0.12	24852	0.01	2500	0.012						1306693	1.59	68248	0.05	10768						7.61	71184											2.26	2956524
791	SAMEA104396087.contigs.fa	210	4803884		1433030	0.12	26772	0.01	2396	0.012						1308403	1.59	70308	0.04	10964						7.66	71268											2.26	2952944
792	SAMEA104396088.contigs.fa	88	4807138		1429187	0.12	24124	0.01	2384	0.012						1310070	1.64	68504	0.04	10204						7.65	71000											2.29	2964636
793	SAMEA104396089.contigs.fa	124	4806897		1430727	0.12	27076	0.01	2496	0.012						1310007	1.6	69744	0.05	10992						7.64	71264											2.25	2949908
794	SAMEA104396090.contigs.fa	123	4809651		1432530	0.12	24332	0.01	2304	0.012						1310018	1.6	70508	0.04	10500						7.65	71236											2.3	2956616
795	SAMEA104396091.contigs.fa	103	4906841		1459076	0.12	24024	0.01	2492	0.012						1338270	1.66	72268	0.05	10296						7.61	71120											2.3	2956460
796	SAMEA104396092.contigs.fa	77	5084766		1510563	0.12	24824	0.01	2380	0.014						1386765	1.74	71576	0.05	10508						7.63	71128											2.33	2956492
797	SAMEA104396093.contigs.fa	89	4802657		1426440	0.12	24568	0.01	2360	0.012						1308009	1.63	69284	0.04	10352						7.65	71132											2.3	2956584
798	SAMEA104396094.contigs.fa	360	5045733		1503267	0.12	26816	0.01	2480	0.014						1373744	1.74	71676	0.05	11420						7.65	71148											2.26	2956500
799	SAMEA104396095.contigs.fa	194	5081963		1516316	0.12	25228	0.01	2408	0.012						1384777	1.75	73244	0.05	10456						7.68	71160											2.3	2953172
800	SAMEA104396096.contigs.fa	101	4903583		1458534	0.12	26192	0.01	2320	0.012						1336431	1.69	70300	0.04	10524						7.7	71160											2.29	2956332
801	SAMEA104396097.contigs.fa	150	4906510		1462059	0.12	24200	0.01	2380	0.012						1336327	1.65	70892	0.04	11608						7.65	71136											2.27	2960548
802	SAMEA104396098.contigs.fa	178	4802411		1431238	0.12	27004	0.01	2404	0.012						1307969	1.58	68732	0.04	10228						7.68	71196											2.28	2950488
803	SAMEA104396099.contigs.fa	243	4832502		1441119	0.12	24660	0.01	2348	0.012						1315438	1.63	70628	0.04	10220						7.73	71228											2.26	2956260
804	SAMEA104396100.contigs.fa	87	5084240		1509487	0.12	26652	0.01	2328	0.014						1386143	1.73	73312	0.05	11288						7.74	71172											2.31	2956608
805	SAMEA104396101.contigs.fa	249	4831023		1439572	0.12	24292	0.01	2496	0.012						1315132	1.62	70492	0.04	10484						7.72	71148											2.3	2956644
806	SAMEA104396102.contigs.fa	391	5739390		1709626	0.12	26276	0.01	2336	0.016						1554051	2.08	77316	0.05	11544						7.77	71172											2.32	2957484
807	SAMEA104396103.contigs.fa	135	4894057		1458278	0.12	24872	0.01	2312	0.012						1334157	1.63	70836	0.04	11164						7.79	71164											2.42	2948884
808	SAMEA104396104.contigs.fa	81	4895243		1455079	0.12	26704	0.01	2564	0.012						1334746	1.67	71360	0.04	11448						7.77	71272											2.31	2957180
809	SAMEA104396105.contigs.fa	113	4907017		1459002	0.12	25240	0.01	2432	0.012						1336849	1.68	70808	0.04	10396						7.78	71152											2.32	2951248
810	SAMEA104396106.contigs.fa	154	5079322		1514889	0.12	24852	0.01	2340	0.014						1384429	1.74	74564	0.05	11024						7.8	71120											2.29	2957652
811	SAMEA104396107.contigs.fa	177	4896310		1460261	0.12	27564	0.01	2380	0.012						1334949	1.66	71324	0.04	10308						7.79	71124											2.28	2957344
812	SAMEA104398336.contigs.fa	127	5215402		1550033	0.12	26612	0.01	2328	0.014						1420344	1.83	74904	0.05	10472						7.84	71168											2.29	2963336
813	SAMEA104398337.contigs.fa	106	5131450		1524619	0.12	25572	0.01	2400	0.014						1397398	1.78	74896	0.05	10576						7.87	71064											2.28	2957272
814	SAMEA104398338.contigs.fa	100	5126254		1524862	0.12	24696	0.01	2556	0.014						1397424	1.8	71852	0.05	10544						7.93	71124											2.33	2957276
815	SAMEA104398339.contigs.fa	160	4981400		1485161	0.12	26832	0.01	2560	0.012						1357194	1.68	71852	0.05	11248						7.91	71088											2.34	2957488
816	SAMEA104398340.contigs.fa	117	5059547		1503359	0.12	24996	0.01	2432	0.014						1377168	1.76	72156	0.05	11464						7.9	71024											2.44	2957156
817	SAMEA104398341.contigs.fa	101	5053046		1501603	0.12	24412	0.01	2396	0.012						1374275	1.74	73936	0.05	10460						7.9	71292											2.31	2951444
818	SAMEA104398342.contigs.fa	137	5159771		1534519	0.12	25096	0.01	2328	0.014						1403901	1.79	72892	0.05	10392						7.91	71116											2.29	2957680
819	SAMEA104398343.contigs.fa	91	5030738		1495880	0.12	26436	0.01	2400	0.012						1371564	1.71	70840	0.05	11504						7.93	71160											2.29	2951524
820	SAMEA104398344.contigs.fa	123	5149379		1532226	0.12	24792	0.01	2328	0.014						1401692	1.78	72048	0.05	11608						7.98	71128											2.34	2957948
821	SAMEA104398345.contigs.fa	99	5178911		1538194	0.12	27944	0.01	2352	0.014						1410903	1.79	73980	0.05	10792						7.95	71140											2.34	2957624
822	SAMEA104398346.contigs.fa	89	5073861		1508197	0.12	25360	0.01	2356	0.014						1382489	1.75	73812	0.05	10992						7.99	71208											2.3	2958172
823	SAMEA104398347.contigs.fa	95	5044349		1500276	0.12	26392	0.01	2356	0.012						1374536	1.75	72464	0.05	11260						7.98	71160											2.3	2951656
824	SAMEA104398348.contigs.fa	118	5429393		1615586	0.12	25572	0.01	2380	0.014						1480380	1.95	75432	0.05	11776						7.97	71172											2.31	2957004
825	SAMEA104398349.contigs.fa	164	5196104		1549061	0.12	24380	0.01	2356	0.014						1415232	1.78	73756	0.05	10456						8	71124											2.33	2958540
826	SAMEA104398350.contigs.fa	83	4991805		1484568	0.12	26792	0.01	2496	0.012						1360945	1.7	70400	0.05	11200						7.99	71168											2.3	2957056
827	SAMEA104398351.contigs.fa	77	4980101		1480577	0.12	24152	0.01	2552	0.012						1358582	1.68	71828	0.05	11620						8.02	71144											2.34	2958480
828	SAMEA104398352.contigs.fa	154	5154037		1535598	0.12	24364	0.01	2420	0.014						1404221	1.78	73960	0.05	11608						8.02	71196											2.35	2962616
829	SAMEA104398353.contigs.fa	143	5256195		1563572	0.12	27208	0.01	2340	0.014						1416889	1.84	74856	0.05	11512						8.02	71212											2.35	2958680
830	SAMEA104398354.contigs.fa	108	5078538		1510167	0.12	26760	0.01	2384	0.012						1383994	1.76	71856	0.05	11544						8.06	71164											2.31	2958544
831	SAMEA104398355.contigs.fa	166	5310851		1581142	0.12	24652	0.01	2412	0.014						1446313	1.84	75428	0.05	11124						8.04	71132											2.32	2959208
832	SAMEA104398356.contigs.fa	243	5111467		1524329	0.12	27072	0.01	2380	0.014						1391369	1.78	71500	0.05	11484						8.07	71184											2.32	2959488
833	SAMEA104398357.contigs.fa	116	5133135		1525901	0.12	26796	0.01	2552	0.014						1397778	1.78	73012	0.05	10476						8.07	71212											2.35	2960076
834	SAMEA104398358.contigs.fa	158	5140136		1530756	0.12	26708	0.01	2380	0.014						1398639	1.76	72772	0.05	10460						8.06	71232											2.31	2960032
835	SAMEA104398359.contigs.fa	106	5039313		1500393	0.12	24332	0.01	2400	0.014						1372630	1.75	73348	0.05	11336						8.13	71160											2.36	2962236
836	SAMEA104398360.contigs.fa	110	5134795		1525741	0.12	25608	0.01	2500	0.014						1398414	1.78	73320	0.05	10468						8.1	71124											2.31	2960576
837	SAMEA104398361.contigs.fa	99	5078368		1509954	0.18	27432	0.01	2552	0.014						1383169	1.75	74316	0.05	11128						8.1	71168											2.32	2960824
838	SAMEA104398362.contigs.fa	154	4941546		1473759	0.12	24168	0.01	2328	0.012						1345332	1.65	71332	0.04	10240						8.12	71072											2.36	2960900
839	SAMEA104398363.contigs.fa	115	5220269		1550956	0.12	24652	0.01	2404	0.014						1421326	1.8	74016	0.05	10472						8.1	71136											2.32	2961176
840	SAMEA104398364.contigs.fa	144	5024626		1495365	0.12	26852	0.01	2328	0.012						1368002	1.7	70808	0.05	10976						8.14	71160											2.33	2961368
841	SAMEA104398365.contigs.fa	192	5006808		1492752	0.12	26968	0.01	2432	0.012						1361986	1.73	72528	0.05	11012						8.19	71112											2.36	2961496
842	SAMEA104398366.contigs.fa	121	5114549		1521896	0.12	24524	0.01	2384	0.014						1392540	1.75	72968	0.05	10556						8.14	71164											2.33	2961768
843	SAMEA104398367.contigs.fa	94	5195350		1545520	0.12	26968	0.01	2356	0.014						1417277	1.83	74980	0.05	10776						8.16	71252											2.33	2962408
844	SAMEA104398368.contigs.fa	94	4931168		1465045	0.12	26712	0.01	2384	0.012						1343831	1.7	72332	0.04	10192						8.18	71216											2.33	2962220
845	SAMEA104398369.contigs.fa	101	5015284		1490331	0.12	24276	0.01	2348	0.012						1365985	1.69	71900	0.05	11372						8.18	71028											2.34	2962356
846	SAMEA104398370.contigs.fa	112	5160693		1534380	0.12	25068	0.01	2408	0.014						1404430	1.81	71908	0.05	11080						8.16	71228											2.33	2962656
847	SAMEA104398371.contigs.fa	113	5150339		1531491	0.12	24652	0.01	2352	0.012						1401330	1.77	74624	0.05	10540						8.17	71248											2.36	2963284
848	SAMEA104398372.contigs.fa	114	5117667		1523284	0.12	24696	0.01	2496	0.014						1393606	1.75	73544	0.05	10448						8.18	71240											2.34	2963104
849	SAMEA104398373.contigs.fa	326	5313701		1584114	0.12	26512	0.01	2488	0.014						1444673	1.86	75980	0.05	11356						8.22	71124											2.34	2964072
850	SAMEA104398374.contigs.fa	117	5169298		1536038	0.12	25108	0.01	2348	0.014						1408454	1.8	73588	0.05	10392						8.21	71036											2.38	2963416
851	SAMEA104398375.contigs.fa	164	5408089		1607839	0.12	26276	0.01	2344	0.014						1471637	1.92	76560	0.05	11680						8.22	71216											2.37	2963856
852	SAMEA104398376.contigs.fa	99	5129054		1523458	0.12	26416	0.01	2496	0.014						1397738	1.75	74924	0.05	10468						8.26	71160											2.35	2957712
853	SAMEA104398377.contigs.fa	183	5419030		1613918	0.13	26872	0.01	2496	0.014						1473794	1.93	75516	0.05	10788						8.25	71096											2.39	2966836
854	SAMEA104398378.contigs.fa	148	5414493		1610140	0.12	27720	0.01	2304	0.014						1472173	1.9	75448	0.05	10612						8.24	71156											2.34	2965312
855	SAMEA104398379.contigs.fa	143	5169461		1539050	0.13	25676	0.01	2344	0.014						1407675	1.79	73836	0.05	10572						8.24	71128											2.35	2965636
856	SAMEA104398380.contigs.fa	173	5416980		1615426	0.12	24868	0.01	2328	0.014						1474858	1.94	74084	0.05	10932						8.25	71164											2.34	2963096
857	SAMEA104398381.contigs.fa	99	5026862		1494630	0.12	26452	0.01	2436	0.012						1369258	1.71	72020	0.05	10552						8.31	71132											2.37	2960408
858	SAMEA104398382.contigs.fa	82	5041718		1497466	0.12	25960	0.01	2344	0.014						1372700	1.72	72832	0.05	10512						8.27	71232											2.35	2966236
859	SAMEA104398383.contigs.fa	85	5111574		1517160	0.12	26564	0.01	2552	0.014						1391624	1.77	73348	0.05	11364						8.29	71020											2.35	2966480
860	SAMEA104398384.contigs.fa	165	5177481		1541849	0.12	26020	0.01	2360	0.014						1408975	1.78	74472	0.05	10420						8.32	71148											2.35	2976468
861	SAMEA104398385.contigs.fa	99	5222569		1551942	0.12	27696	0.01	2416	0.014						1423221	1.83	72864	0.05	10784						8.29	71068											2.36	2966664
862	SAMEA104398386.contigs.fa	130	5141214		1529744	0.12	23276	0.01	2420	0.014						1399836	1.79	73640	0.05	10768						8.31	71264											2.36	2968428
863	SAMEA104398387.contigs.fa	109	5164948		1536560	0.12	25096	0.01	2400	0.014						1407051	1.84	73380	0.05	10524						8.31	71172											2.37	2960864
864	SAMEA104398388.contigs.fa	109	5227857		1554864	0.12	24816	0.01	2496	0.014						1423426	1.84	73548	0.05	10688						0.05	12628											2.36	2967236
865	SAMEA104398389.contigs.fa	157	5175688		1542466	0.12	26748	0.01	2496	0.014						1408585	1.78	72508	0.05	10396						0.08	16560											2.4	2967880
866	SAMEA104398390.contigs.fa	109	5049554		1502712	0.12	27264	0.01	2348	0.014						1376494	1.72	71284	0.05	10416						0.09	20916											2.36	2954436
867	SAMEA104398391.contigs.fa	124	5053270		1505202	0.12	26632	0.01	2352	0.012						1375119	1.75	71972	0.05	10572						0.11	26408											2.36	2968196
868	SAMEA104398392.contigs.fa	153	5045099		1503212	0.12	25284	0.01	2436	0.014						1374269	1.72	71592	0.05	10552						0.12	31280											2.36	2968248
869	SAMEA104398393.contigs.fa	100	5055837		1503209	0.12	26056	0.01	2488	0.012						1376211	1.76	71528	0.05	11268						0.13	37280											2.36	2968580
870	SAMEA104398394.contigs.fa	157	5366908		1597399	0.13	25664	0.01	2356	0.014						1461186	1.87	75912	0.05	10764						0.14	41612											2.42	2968680
871	SAMEA104398395.contigs.fa	139	5305921		1578097	0.12	26964	0.01	2400	0.014						1445399	1.87	74432	0.05	10764						0.15	46176											2.4	2968548
872	SAMEA104398396.contigs.fa	124	5032661		1499503	0.12	26836	0.01	2416	0.014						1370829	1.74	72488	0.04	11076						0.15	52016											2.37	2962860
873	SAMEA104398397.contigs.fa	137	5304737		1576612	0.12	25704	0.01	2328	0.014						1443611	1.86	75244	0.05	11528						0.17	57916											2.37	2969464
874	SAMEA104398398.contigs.fa	102	5016461		1490719	0.12	24700	0.01	2408	0.014						1366321	1.73	73420	0.04	10452						0.17	63072											2.41	2969568
875	SAMEA104398399.contigs.fa	127	5290558		1574524	0.12	26676	0.01	2496	0.014						1440543	1.83	73920	0.05	10956						0.18	66608											2.49	2971292
876	SAMEA104398400.contigs.fa	140	5413859		1610302	0.12	25524	0.01	2552	0.014						1471603	1.93	75872	0.05	10704						0.19	71232											2.41	2970688
877	SAMEA104398401.contigs.fa	117	5155043		1532057	0.12	24676	0.01	2364	0.014						1402362	1.78	74520	0.05	11416						0.2	71276											2.42	2970776
878	SAMEA104398402.contigs.fa	164	4993795		1487749	0.12	27400	0.01	2340	0.012						1358721	1.77	71868	0.04	10792						0.21	71228											2.53	2971464
879	SAMEA104398403.contigs.fa	100	5180461		1538222	0.12	24928	0.01	2416	0.014						1410389	1.83	73444	0.05	10520						0.21	71192											2.37	2972672
880	SAMEA104398404.contigs.fa	114	5161965		1534169	0.12	24600	0.01	2352	0.014						1404001	1.77	72948	0.05	11148						0.22	71236											2.42	2979900
881	SAMEA104398405.contigs.fa	83	5083218		1509232	0.12	24992	0.01	2336	0.012						1384262	1.76	73284	0.05	10520						0.23	71192											2.38	2970992
882	SAMEA104398406.contigs.fa	135	5165563		1536865	0.12	27432	0.01	2496	0.014						1405447	1.8	73872	0.05	11252						0.23	71188											2.42	2971740
883	SAMEA104398407.contigs.fa	128	5042880		1501771	0.12	24668	0.01	2348	0.012						1372954	1.7	73876	0.05	11532						0.25	71264											2.39	2971348
884	SAMEA104398408.contigs.fa	80	5196325		1546258	0.12	23408	0.01	2344	0.014						1417551	1.82	74020	0.05	10512						0.26	71176											2.42	2969728
885	SAMEA104398409.contigs.fa	144	4968171		1478365	0.12	24668	0.01	2352	0.014						1353186	1.68	70872	0.04	10232						0.28	71248											2.39	2972368
886	SAMEA104398410.contigs.fa	116	4964695		1476839	0.12	24588	0.01	3476	0.014						1353408	1.69	71020	0.04	10492						0.29	71144											2.39	2972872
887	SAMEA104398411.contigs.fa	165	4968063		1479619	0.12	24456	0.01	2560	0.012						1353346	1.68	71932	0.05	10540						0.3	71216											2.43	2972980
888	SAMEA104398412.contigs.fa	160	5022424		1493049	0.12	25124	0.01	2548	0.014						1366698	1.7	71404	0.04	11268						0.31	71252											2.45	2973044
889	SAMEA104398413.contigs.fa	117	5034832		1497779	0.12	26428	0.01	2404	0.012						1373290	1.75	72580	0.05	10592						0.33	71192											2.43	2972984
890	SAMEA104398414.contigs.fa	118	5199790		1549372	0.12	27300	0.01	2380	0.014						1418089	1.81	73464	0.05	10544						0.34	71164											2.45	2974284
891	SAMEA104413204.contigs.fa	75	4810732		1431248	0.12	26000	0.01	2380	0.012						1313858	1.6	70356	0.04	10248						0.35	71240											2.45	2977616
892	SAMEA104413214.contigs.fa	62	4789293		1424854	0.12	24908	0.01	2496	0.012						1308808	1.59	72024	0.04	10148						0.36	71156											2.41	2973620
893	SAMEA104413216.contigs.fa	58	4788772		1423641	0.12	24568	0.01	2344	0.012						1307923	1.58	71812	0.05	10760						0.37	71128											2.4	2981868
894	SAMEA104413230.contigs.fa	59	4780979		1421666	0.12	26136	0.01	2416	0.012						1306565	1.61	68784	0.04	10828						0.38	71156											2.47	2967480
895	SAMEA104413231.contigs.fa	64	4793181		1425206	0.12	24988	0.01	2488	0.012						1309193	1.59	68856	0.04	10492						0.39	71132											2.4	2970764
896	SAMEA104413232.contigs.fa	138	5021525		1494598	0.12	23084	0.01	2328	0.014						1369513	1.74	70964	0.05	10524						0.4	71152											2.46	2974352
897	SAMEA104413238.contigs.fa	55	4764652		1416449	0.12	24084	0.01	2408	0.012						1301869	1.63	69756	0.04	10232						0.41	71232											2.46	2973340
898	SAMEA104413240.contigs.fa	80	4868546		1446790	0.13	24460	0.01	2352	0.012						1329386	1.67	70780	0.05	10152						0.42	71196											2.47	2973692
899	SAMEA104413245.contigs.fa	201	5023792		1499045	0.12	27496	0.01	2408	0.012						1367340	1.7	71876	0.05	10492						0.44	71260											2.43	2973492
900	SAMEA104413246.contigs.fa	80	4972889		1478409	0.12	26436	0.01	2420	0.012						1358140	1.68	70696	0.05	10540						0.45	71208											2.47	2968264
901	SAMEA104413247.contigs.fa	61	4788614		1424473	0.12	27040	0.01	2360	0.012						1308581	1.62	70504	0.04	11048						0.46	71052											2.43	2973788
902	SAMEA104413248.contigs.fa	87	5037313		1498483	0.12	24412	0.01	2436	0.014						1375362	1.71	72468	0.05	11156						0.47	71224											2.47	2974088
903	SAMEA104413254.contigs.fa	85	4978900		1481285	0.12	24656	0.01	2424	0.014						1359734	1.71	71792	0.05	10408						0.48	71236											2.47	2973924
904	SAMEA104413255.contigs.fa	55	4697030		1394371	0.12	26328	0.01	2560	0.012						1282723	1.58	67936	0.04	10940						0.5	71232											2.49	2976044
905	SAMEA104413273.contigs.fa	127	5060978		1504935	0.12	24036	0.01	2560	0.012						1379884	1.74	72320	0.05	10720						0.51	71088											2.45	2974340
906	SAMEA104413274.contigs.fa	98	4906085		1457964	0.12	24452	0.01	2552	0.014						1338078	1.69	69888	0.04	10732						0.53	71176											2.46	2978388
907	SAMEA104413335.contigs.fa	56	4708192		1399550	0.12	26476	0.01	2344	0.012						1287009	1.55	68520	0.04	10728						0.53	70980											2.46	2974524
908	SAMEA104413366.contigs.fa	224	4814575		1436981	0.12	26556	0.01	2340	0.012						1312824	1.6	71424	0.05	10228						0.54	71152											2.52	2980464
909	SAMEA104413405.contigs.fa	93	4745415		1412995	0.12	26532	0.01	2488	0.012						1294996	1.58	69772	0.04	11200						0.56	71124											2.5	2971416
910	SAMEA104413407.contigs.fa	113	5007210		1491637	0.12	24872	0.01	2400	0.014						1366962	1.7	71576	0.05	11204						0.56	71256											2.5	2970864
911	SAMEA104427653.contigs.fa	107	5012615		1491004	0.12	27368	0.01	2348	0.012						1366732	1.71	72320	0.05	11288						0.58	71176											2.46	2968340
912	SAMEA104452261.contigs.fa	57	4705009		1396002	0.12	24192	0.01	2388	0.012						1283834	1.54	68700	0.04	10316						0.59	71180											2.47	2974896
913	SAMEA104452606.contigs.fa	58	4694245		1392748	0.12	24500	0.01	2428	0.012						1281181	1.55	68984	0.04	9960						0.6	71128											2.5	2974812
914	SAMEA104453020.contigs.fa	75	4795290		1427132	0.12	24684	0.01	2324	0.012						1308907	1.63	70132	0.04	10784						0.61	71156											2.47	2974636
915	SAMEA104459630.contigs.fa	140	5021472		1498046	0.18	26352	0.01	2380	0.014						1368305	1.7	70920	0.05	10884						0.62	71044											2.52	2974412
916	SAMEA104459631.contigs.fa	70	4663017		1387137	0.12	26520	0.01	2328	0.012						1272432	1.55	68360	0.04	11424						0.63	71224											2.49	2974704
917	SAMEA104548819.contigs.fa	56	4787867		1423208	0.12	25000	0.01	2340	0.012						1307578	1.6	69356	0.04	10260						0.65	71264											2.53	2974368
918	SAMEA104559084.contigs.fa	47	4875492		1446221	0.12	24744	0.01	2552	0.012						1331224	1.64	71892	0.04	10768						0.68	71148											2.53	2974332
919	SAMEA104559085.contigs.fa	44	4786452		1419518	0.12	27152	0.01	2344	0.012						1306556	1.59	69396	0.04	10832						0.72	71072											2.52	2974556
920	SAMEA104559086.contigs.fa	36	4784193		1418851	0.12	26420	0.01	2552	0.012						1305876	1.62	68316	0.04	10492						0.73	71064											2.49	2974360
921	SAMEA104559087.contigs.fa	34	4783543		1419149	0.12	27188	0.01	2552	0.012						1306648	1.63	69932	0.04	10072						0.74	71320											2.54	2974600
922	SAMEA104559088.contigs.fa	47	4785283		1420397	0.12	24420	0.01	2432	0.012						1306608	1.58	71416	0.04	11356						0.74	71156											2.49	2968416
923	SAMEA104559089.contigs.fa	39	4785199		1419541	0.12	25080	0.01	2480	0.012						1306270	1.62	71972	0.04	11288						0.75	71216											2.48	2974428
924	SAMEA104559090.contigs.fa	50	4787603		1419958	0.12	24024	0.01	2332	0.012						1307714	1.58	69856	0.04	10724						0.76	71076											2.52	2974564
925	SAMEA104559091.contigs.fa	45	4783830		1418878	0.12	25316	0.01	2356	0.012						1306391	1.62	68448	0.04	10228						0.76	71092											2.52	2974504
926	SAMEA104559092.contigs.fa	34	4726246		1401174	0.13	25020	0.01	2384	0.012						1290626	1.59	70464	0.04	10304						0.76	71080											2.52	2974312
927	SAMEA104559093.contigs.fa	47	4787110		1420333	0.12	23716	0.01	2352	0.012						1307187	1.61	70720	0.04	11028						0.77	71232											2.55	2974560
928	SAMEA104559094.contigs.fa	46	4786580		1419706	0.12	24436	0.01	2492	0.014						1306264	1.63	70268	0.04	11540						0.77	71036											2.5	2970868
929	SAMEA104559095.contigs.fa	38	4785268		1419746	0.12	23932	0.01	2560	0.012						1306383	1.6	70724	0.04	11416						0.78	71176											2.51	2969308
930	SAMEA104559096.contigs.fa	38	4785467		1419566	0.12	24936	0.01	2416	0.012						1306662	1.59	68940	0.04	10300						0.78	71140											2.5	2974892
931	SAMEA104559097.contigs.fa	36	4726874		1401295	0.12	26536	0.01	2432	0.012						1289715	1.59	70740	0.04	10456						0.78	71124											2.49	2974472
932	SAMEA104559098.contigs.fa	34	4726531		1400950	0.12	24028	0.01	2408	0.012						1289372	1.6	70856	0.04	10940						0.79	71160											2.53	2974564
933	SAMEA104559099.contigs.fa	39	4780041		1417552	0.12	25748	0.01	2408	0.012						1305191	1.6	69988	0.04	11028						0.79	71188											2.54	2974540
934	SAMEA104559100.contigs.fa	39	4785689		1419302	0.12	23720	0.01	2560	0.012						1306990	1.6	68920	0.04	11024						0.8	71088											2.54	2974320
935	SAMEA104559101.contigs.fa	39	4785054		1419534	0.12	26048	0.01	2352	0.012						1306016	1.62	70812	0.04	11100						0.8	71272											2.53	2974616
936	SAMEA104559102.contigs.fa	38	4785116		1419318	0.12	26160	0.01	2356	0.012						1306295	1.58	71248	0.04	10944						0.8	71180											2.54	2974520
937	SAMEA104559103.contigs.fa	40	4792527		1421394	0.12	26520	0.01	2416	0.012						1308668	1.63	70384	0.04	11404						0.82	70980											2.55	2974368
938	SAMEA104559105.contigs.fa	44	4784607		1419654	0.12	23928	0.01	2316	0.012						1306019	1.6	69892	0.04	11008						0.82	71172											2.51	2973492
939	SAMEA104559106.contigs.fa	54	4783327		1419086	0.12	26188	0.01	2420	0.012						1305232	1.62	69812	0.04	11148						0.83	71140											2.5	2974864
940	SAMEA104559107.contigs.fa	46	4785791		1419484	0.12	24652	0.01	2340	0.012						1306969	1.6	68236	0.04	10268						0.83	71232											2.49	2974868
941	SAMEA104559108.contigs.fa	45	4785453		1418989	0.12	24436	0.01	2408	0.012						1306717	1.63	70492	0.04	10132						0.84	71232											2.55	2975724
942	SAMEA104559109.contigs.fa	40	4785726		1419824	0.12	26776	0.01	2416	0.012						1306803	1.59	71880	0.04	10284						0.84	71140											2.51	2974940
943	SAMEA104559110.contigs.fa	39	4727135		1402213	0.12	26408	0.01	2288	0.012						1290065	1.59	69844	0.04	11308						0.84	71136											2.5	2974760
944	SAMEA104559111.contigs.fa	42	4784575		1419096	0.12	26280	0.01	2496	0.012						1305918	1.6	71328	0.05	10212						0.85	71048											2.54	2975060
945	SAMEA104559112.contigs.fa	42	4786133		1419870	0.12	26428	0.01	2320	0.012						1306348	1.63	68844	0.05	11396						0.85	71140											2.51	2980316
946	SAMEA104559113.contigs.fa	45	4785644		1419818	0.12	26240	0.01	2396	0.012						1306535	1.61	71816	0.04	10736						0.86	71116											2.56	2979640
947	SAMEA104559114.contigs.fa	42	4786041		1419818	0.12	23888	0.01	2540	0.012						1306782	1.58	69540	0.04	11496						0.86	71136											2.5	2975212
948	SAMEA104559116.contigs.fa	37	4907519		1455935	0.12	26052	0.01	2388	0.014						1340277	1.67	71708	0.05	10372						0.87	71184											2.52	2975060
949	SAMEA104559117.contigs.fa	39	4788668		1420229	0.12	24016	0.01	2548	0.012						1307666	1.6	69916	0.04	11264						0.87	71152											2.56	2976152
950	SAMEA104559118.contigs.fa	37	4794192		1421808	0.12	27092	0.01	2352	0.012						1309585	1.61	71472	0.04	10172						0.88	71144											2.53	2975184
951	SAMEA104559119.contigs.fa	38	4789227		1421647	0.12	24760	0.01	2384	0.012						1308617	1.63	69892	0.04	11536						0.89	71172											2.55	2979012
952	SAMEA104559120.contigs.fa	42	4789827		1422088	0.12	26556	0.01	2328	0.012						1308322	1.63	69000	0.04	11444						0.9	71260											2.57	2974716
953	SAMEA1406324.contigs.fa	75	4811710		1432552	0.13	23872	0.01	2352	0.012						1315695	1.62	70852	0.04	10948						0.91	71228											2.52	2976632
954	SAMEA1406325.contigs.fa	74	4823673		1436734	0.18	24512	0.01	2416	0.012						1318970	1.6	70292	0.04	10568						0.93	71264											2.57	2974932
955	SAMEA1406327.contigs.fa	82	4872235		1451036	0.12	24404	0.01	2372	0.012						1332011	1.64	70272	0.04	10276						0.93	71176											2.58	2969864
956	SAMEA1406328.contigs.fa	74	4823395		1437158	0.12	26432	0.01	2336	0.012						1319224	1.6	71248	0.04	10240						0.94	71280											2.53	2974952
957	SAMEA1406329.contigs.fa	75	4805276		1431788	0.12	25744	0.01	2376	0.012						1314000	1.63	71372	0.04	10228						0.95	71048											2.53	2976328
958	SAMEA1406330.contigs.fa	85	5021367		1495398	0.12	24596	0.01	2396	0.014						1371607	1.74	71992	0.05	11636						0.96	71252											2.53	2974856
959	SAMEA1406331.contigs.fa	74	4830027		1437909	0.12	23688	0.01	2336	0.012						1320578	1.64	71800	0.04	11480						0.96	71244											2.53	2975424
960	SAMEA1406332.contigs.fa	81	5047784		1503680	0.12	25072	0.01	2552	0.012						1379039	1.75	74020	0.05	10828						0.96	71268											2.55	2975676
961	SAMEA1406334.contigs.fa	76	4829901		1438359	0.12	27136	0.01	2408	0.012						1320348	1.63	69704	0.04	10480						0.97	71172											2.53	2981060
962	SAMEA1406335.contigs.fa	76	4806398		1431592	0.12	26512	0.01	2436	0.012						1313729	1.63	68736	0.04	10940						0.97	71132											2.53	2975500
963	SAMEA1406336.contigs.fa	72	4807388		1431298	0.12	26740	0.01	2376	0.012						1313786	1.64	70372	0.04	10208						0.98	71216											2.54	2975864
964	SAMEA1406337.contigs.fa	67	4806313		1431057	0.12	24900	0.01	2332	0.012						1314248	1.59	71748	0.04	11200						1.05	71048											2.59	2975588
965	SAMEA1406338.contigs.fa	68	4805096		1430489	0.12	26472	0.01	2352	0.012						1313526	1.62	71896	0.04	11248						0.98	71052											2.58	2970788
966	SAMEA1406339.contigs.fa	91	5022451		1496814	0.12	24620	0.01	2560	0.014						1372889	1.72	72000	0.05	10564						0.99	71144											2.72	2969472
967	SAMEA1406340.contigs.fa	80	4830617		1438869	0.12	24336	0.01	2484	0.012						1320524	1.61	71992	0.04	10744						0.99	71148											2.54	2975484
968	SAMEA1406341.contigs.fa	70	4821255		1436407	0.12	24540	0.01	2416	0.012						1317583	1.62	70376	0.05	10216						1	71136											2.54	2975772
969	SAMEA1406342.contigs.fa	82	4872041		1451560	0.12	24344	0.01	2396	0.012						1331900	1.68	70384	0.04	11212						1	71240											2.6	2976460
970	SAMEA1406343.contigs.fa	72	4821209		1436089	0.12	25664	0.01	2304	0.014						1318453	1.62	71300	0.05	11360						1.01	71240											2.54	2975764
971	SAMEA1406344.contigs.fa	71	4823327		1436667	0.12	25864	0.01	2488	0.012						1318895	1.63	68892	0.04	11680						1.02	71224											2.57	2969808
972	SAMEA1406345.contigs.fa	68	4805385		1430723	0.12	25268	0.01	2556	0.012						1313010	1.61	72092	0.04	11676						1.02	71092											2.55	2975924
973	SAMEA1406348.contigs.fa	67	4670806		1390690	0.12	23924	0.01	2380	0.012						1277064	1.55	68828	0.04	11024						1.03	71280											2.59	2976872
974	SAMEA1406350.contigs.fa	88	4975139		1482625	0.12	26372	0.01	2348	0.012						1360632	1.7	71756	0.05	11588						1.08	71088											2.55	2976056
975	SAMEA1406351.contigs.fa	67	4804921		1430826	0.12	24028	0.01	2356	0.012						1313861	1.61	70848	0.05	11536						1.09	71260											2.6	2976176
976	SAMEA1406352.contigs.fa	69	4805244		1430489	0.12	24552	0.01	2400	0.012						1312037	1.62	69980	0.05	11300						1.1	71112											2.55	2976064
977	SAMEA1406354.contigs.fa	74	4805414		1431389	0.12	26612	0.02	2356	0.012						1314240	1.64	68940	0.05	10148						1.11	71168											2.59	2977040
978	SAMEA1406355.contigs.fa	75	4823713		1436931	0.12	26520	0.01	2496	0.012						1317626	1.6	70360	0.05	10608						1.12	71180											2.6	2984244
979	SAMEA1406356.contigs.fa	74	4763200		1418822	0.13	26856	0.01	2340	0.012						1301571	1.6	71784	0.04	10696						1.13	71248											2.6	2976300
980	SAMEA1406357.contigs.fa	89	5055786		1506436	0.12	27248	0.01	2328	0.014						1382016	1.72	73436	0.05	11356						1.14	71176											2.55	2975960
981	SAMEA1406358.contigs.fa	72	4822999		1437141	0.12	24332	0.01	2432	0.012						1318811	1.62	69412	0.05	11284						1.14	71032											2.6	2977520
982	SAMEA1406359.contigs.fa	66	4822764		1436349	0.12	24932	0.01	2496	0.012						1319019	1.62	71348	0.05	11196						1.15	71220											2.55	2976188
983	SAMEA1406361.contigs.fa	73	4804744		1430894	0.12	27456	0.01	2488	0.012						1312410	1.6	70412	0.04	11052						1.15	71120											2.62	2970208
984	SAMEA1406363.contigs.fa	87	5021292		1495784	0.12	27356	0.01	2500	0.014						1371052	1.7	72056	0.05	10836						1.16	71200											2.63	2970908
985	SAMEA1406364.contigs.fa	81	4830718		1438891	0.12	24812	0.01	2380	0.012						1319295	1.65	71900	0.04	10564						1.16	71168											2.62	2976456
986	SAMEA1406365.contigs.fa	72	4869402		1449584	0.12	24432	0.01	2360	0.012						1329293	1.66	69896	0.04	10172						1.17	71132											2.61	2970500
987	SAMEA1406366.contigs.fa	76	4822086		1436644	0.12	25772	0.01	2348	0.012						1318600	1.62	70484	0.05	10752						1.17	71172											2.61	2975984
988	SAMEA1406367.contigs.fa	74	4806451		1431209	0.12	24268	0.01	2348	0.012						1313116	1.63	69252	0.05	10468						1.18	71236											2.6	2976556
989	SAMEA1406368.contigs.fa	71	4823377		1437120	0.12	24060	0.01	2496	0.012						1318637	1.62	68812	0.04	10624						1.18	71248											2.57	2976836
990	SAMEA1462534.contigs.fa	58	4655784		1384739	0.12	24108	0.01	2396	0.012						1272626	1.53	69280	0.04	10028						1.2	71220											2.56	2976732
991	SAMEA1462535.contigs.fa	56	4666238		1388049	0.12	26688	0.01	2408	0.012						1275318	1.55	67996	0.04	10300						1.21	71212											2.64	2970556
992	SAMEA1462537.contigs.fa	46	4572266		1359160	0.12	24324	0.01	2340	0.012						1249954	1.48	66864	0.04	10736						1.22	71020											2.58	2976372
993	SAMEA1462538.contigs.fa	53	4615184		1372984	0.13	24048	0.01	2328	0.012						1262095	1.52	69324	0.04	10312						1.23	71140											2.62	2974004
994	SAMEA1462539.contigs.fa	47	4609870		1371058	0.12	23780	0.01	2344	0.012						1260404	1.51	69192	0.04	10700						1.23	71152											2.57	2976712
995	SAMEA1462540.contigs.fa	60	4700581		1398498	0.12	27340	0.01	2348	0.012						1285130	1.56	68712	0.04	10008						1.24	71136											2.62	2976700
996	SAMEA1462541.contigs.fa	53	4620773		1373612	0.12	24536	0.01	2340	0.012						1263144	1.51	68704	0.04	9964						1.24	71220											2.58	2976624
997	SAMEA1462542.contigs.fa	49	4619489		1373412	0.12	23476	0.01	2344	0.012						1262567	1.54	68692	0.04	10004						1.25	71244											2.6	2973280
998	SAMEA1462546.contigs.fa	51	4606161		1369583	0.12	25996	0.01	2496	0.012						1259398	1.52	68684	0.04	10000						1.26	71220											2.58	2976600
999	SAMEA1462547.contigs.fa	52	4652665		1383831	0.12	23076	0.01	2336	0.012						1272101	1.55	70008	0.04	9872						1.26	71224											2.58	2976980
1000	SAMEA1462548.contigs.fa	51	4616884		1372440	0.12	24204	0.01	2328	0.012						1262411	1.54	67776	0.04	11296						1.26	71052											2.61	2981148
[truncated: 7 more columns]

## Sheet: CAMP
	CAMP dataset	#files:	21988					0 means <0.01s
					pigz						pigz tar (all files compressed together )					7z					7z (all files compressed together)							MBGC c=3					MBGC c=2							MBGC c=1					MGBC c=0
										RAM disk																RAM disk												RAM disk
		#contigs	FASTA size [B]		Size [B]	c-time [s]	c-mem [kB]	d-time [s]	d-mem [kB]	d-time [s]	Size [B]	c-time [s]	c-mem [kB]	d-time [s]	d-mem [kB]	Size [B]	c-time [s]	c-mem [kB]	d-time [s]	d-mem [kB]	Size [B]	c-time [s]	c-mem [kB]	d-time [s]	d-mem [kB]	d-time [s]	d-mem [kB]	Size [B]	c-time [s]	c-mem [kB]	d-time [s]	d-mem [kB]	Size [B]	c-time [s]	c-mem [kB]	d-time [s]	d-mem [kB]	d-time [s]	d-mem [kB]	Size [B]	c-time [s]	c-mem [kB]	d-time [s]	d-mem [kB]	Size [B]	c-time [s]	c-mem [kB]	d-time [s]	d-mem [kB]
	TOTAL	1085542	38532505658		10987192533	1731.93	30184	2.88	5464	91.336	10970961211	701.33	31124	101.85	2996	10051990906	9417.82	127680	840.02	16084	1496435579	2795.64	13939860	177.41	73308	542.53	73444	114450609	100.96	3873768	31.85	3980328	121797187	99.75	3874096	24.67	4041876	1673.4	4093524	144332483	18.73	7610216	26.38	4992880	155330170	18.73	7713448	25.2	5071648
																										Selected samples (~every 220th sample from list):												Selected samples (~every 220th sample from list):
1	SAMEA1010245.contigs.fa	131	1909958		543071	0.08	12416	0	2356	0.006						494511	0.48	31736	0.03	6892						0.03	9464											10.6	3061216
2	SAMEA1010246.contigs.fa	40	1682189		478008	0.08	11964	0	2348	0.004						438877	0.43	30912	0.03	6728						0.94	73320											10.84	3288088
3	SAMEA1010247.contigs.fa	33	1726595		490925	0.08	12120	0	2328	0.004						450559	0.42	31992	0.03	6652						1.88	73296											11.01	3891800
4	SAMEA1010248.contigs.fa	34	1687025		479891	0.08	11816	0	2412	0.004						440186	0.43	29244	0.03	6644						2.84	73304											11.18	3938760
5	SAMEA1010250.contigs.fa	40	1691917		481302	0.08	11664	0	2552	0.004						441446	0.41	30568	0.03	6632						3.71	73424											11.42	3955652
6	SAMEA1010251.contigs.fa	28	1691331		483473	0.07	11844	0	2408	0.004						444146	0.41	29772	0.03	6612						4.7	73312											11.62	3937732
7	SAMEA1010253.contigs.fa	28	1689634		480442	0.08	11812	0	2332	0.004						440918	0.42	30540	0.02	6644						5.59	73344											11.65	3980504
8	SAMEA1010254.contigs.fa	28	1691416		483462	0.07	11532	0	2412	0.004						443721	0.41	30532	0.03	6656						6.57	73240											11.93	3990232
9	SAMEA1010255.contigs.fa	47	1744522		495322	0.08	9764	0	2380	0.004						453486	0.42	32328	0.02	6764						7.58	73352											12.02	4021988
10	SAMEA1010256.contigs.fa	23	1732963		492113	0.08	13700	0	2328	0.004						452191	0.42	31844	0.03	6644						8.59	73276											12.21	4004956
11	SAMEA1010257.contigs.fa	32	1708566		485941	0.07	11844	0	2500	0.004						445793	0.41	30404	0.03	6600						9.73	73304											12.48	3973160
12	SAMEA1010259.contigs.fa	31	1666807		474378	0.08	11688	0	2388	0.006						435343	0.4	30300	0.04	6296						10.72	73436											12.63	3972628
13	SAMEA1010260.contigs.fa	42	1821394		517889	0.08	13988	0	2408	0.004						474281	0.45	29812	0.04	6612						0.82	73296											12.65	4013176
14	SAMEA1010261.contigs.fa	23	1739434		494079	0.08	13800	0	2500	0.004						453964	0.43	30724	0.03	6752						1.71	73332											12.79	4017524
15	SAMEA1010262.contigs.fa	41	1685331		479663	0.08	9844	0	2344	0.004						439526	0.41	30912	0.03	6660						2.63	73300											13.13	4039416
16	SAMEA1010264.contigs.fa	32	1728742		490992	0.08	11516	0	2348	0.004						451164	0.42	32424	0.03	6668						3.54	73296											13.08	3984972
17	SAMEA1010265.contigs.fa	22	1756248		499056	0.08	10292	0	2400	0.004						458425	0.43	32356	0.04	6612						4.55	73372											13.28	3999420
18	SAMEA1010266.contigs.fa	33	1770679		503472	0.07	12112	0	2380	0.004						462104	0.43	30432	0.02	6604						5.56	73332											13.41	3984816
19	SAMEA1010268.contigs.fa	18	1642289		466692	0.08	11980	0	2380	0.004						429018	0.4	30020	0.04	6400						6.59	73292											13.6	3999756
20	SAMEA1010269.contigs.fa	29	1717246		487649	0.08	11456	0	2328	0.004						447628	0.42	32004	0.02	6692						7.56	73300											13.73	3996724
21	SAMEA1010271.contigs.fa	38	1715136		487928	0.08	10260	0	2396	0.004						447791	0.41	29628	0.03	6644						8.48	73284											14.1	4029104
22	SAMEA1010272.contigs.fa	39	1654189		470933	0.09	11868	0	2492	0.004						432541	0.41	29504	0.02	6368						9.56	73360											13.99	4015020
23	SAMEA1010273.contigs.fa	36	1730760		492214	0.08	12368	0	2380	0.004						451475	0.42	29724	0.03	6572						10.39	73284											14.19	4033180
24	SAMEA1010275.contigs.fa	30	1766517		502429	0.08	12236	0	2328	0.004						460567	0.44	31932	0.03	6656						0.63	73296											14.25	4038976
25	SAMEA1010276.contigs.fa	58	1773021		503495	0.08	12004	0	2400	0.004						461499	0.44	32352	0.02	6564						1.58	73208											14.49	3996952
26	SAMEA1010279.contigs.fa	20	1746953		496215	0.08	14416	0	2492	0.004						454447	0.42	30400	0.04	6624						2.48	73392											14.45	4016604
27	SAMEA1010280.contigs.fa	28	1713107		489339	0.07	11880	0	2316	0.004						448124	0.41	31908	0.04	6556						3.48	73304											14.66	4027476
28	SAMEA1010282.contigs.fa	32	1743257		496394	0.08	11740	0	2496	0.004						455007	0.42	29624	0.02	6556						4.48	73316											14.69	4034632
29	SAMEA1010283.contigs.fa	28	1717759		491079	0.07	11988	0	2340	0.004						450724	0.42	32012	0.03	6672						5.47	73444											15	4034660
30	SAMEA1010284.contigs.fa	42	1767277		502481	0.08	11872	0	2352	0.004						460311	0.43	29380	0.03	6700						6.46	73324											15.14	4017144
31	SAMEA1010286.contigs.fa	32	1639149		466593	0.08	11720	0	2408	0.004						427905	0.39	29944	0.02	6404						7.38	73380											15.42	4017760
32	SAMEA1010288.contigs.fa	129	1808401		515395	0.08	10380	0	2496	0.004						469091	0.44	33504	0.04	6712						8.46	73388											15.28	3998740
33	SAMEA1010289.contigs.fa	42	1695192		482262	0.08	11608	0	2560	0.004						442747	0.41	30664	0.02	6576						9.49	73348											15.35	3998248
34	SAMEA1010290.contigs.fa	63	1748621		496430	0.08	12128	0	2560	0.004						455289	0.42	29384	0.03	6676						10.44	73384											15.69	4034032
35	SAMEA1010291.contigs.fa	35	1749963		497882	0.08	11944	0	2496	0.004						457210	0.43	31940	0.02	6652						0.49	73408											15.87	4018364
36	SAMEA1010293.contigs.fa	32	1735429		493439	0.08	11868	0	2496	0.004						452813	0.42	30324	0.04	6560						1.49	73260											15.96	4011228
37	SAMEA1010294.contigs.fa	44	1799791		510908	0.08	12204	0	2408	0.004						467614	0.44	32896	0.02	6564						2.45	73388											15.87	4016296
38	SAMEA1010296.contigs.fa	33	1763320		501371	0.08	11804	0	2380	0.004						460120	0.42	31508	0.03	6656						3.34	73316											16.1	3997852
39	SAMEA1010297.contigs.fa	15	1670742		475240	0.08	11804	0	2412	0.004						436676	0.4	31344	0.03	6348						4.32	73264											16.11	4005928
40	SAMEA1010298.contigs.fa	45	1766771		502104	0.08	12128	0	2380	0.004						459140	0.43	30520	0.04	6748						5.24	73228											16.31	3999260
41	SAMEA1010299.contigs.fa	17	1678041		476937	0.07	13872	0	2416	0.004						437805	0.4	31436	0.03	6544						6.28	73388											16.67	4016780
42	SAMEA1010301.contigs.fa	32	1755526		498546	0.08	10112	0	2380	0.004						457674	0.42	30232	0.03	6700						7.14	73420											16.77	4009956
43	SAMEA1010303.contigs.fa	41	1691506		480978	0.08	9772	0	2408	0.004						441337	0.4	31804	0.02	6724						8.14	73276											16.79	4001784
44	SAMEA1010304.contigs.fa	42	1833538		520276	0.08	12144	0	2432	0.004						477468	0.46	31680	0.03	6680						9.14	73432											17.1	4019036
45	SAMEA1010305.contigs.fa	33	1671651		475821	0.07	11956	0	2380	0.004						436600	0.4	30392	0.04	6696						10.15	73296											17.06	4036496
46	SAMEA1010306.contigs.fa	71	1832960		523285	0.08	12376	0	2500	0.004						479173	0.45	33416	0.04	6564						0.39	73408											17.19	4036992
47	SAMEA1010307.contigs.fa	35	1658154		472189	0.08	9804	0	3476	0.004						433405	0.4	30296	0.02	6432						1.37	73284											17.21	4020152
48	SAMEA1010309.contigs.fa	27	1646932		468339	0.08	11620	0	2336	0.004						429763	0.4	30308	0.04	6436						2.34	73220											17.64	4036664
49	SAMEA1010310.contigs.fa	35	1761646		500791	0.08	12300	0	2380	0.004						459188	0.44	31536	0.04	6684						3.24	73288											17.45	4018804
50	SAMEA1010311.contigs.fa	72	1787521		508113	0.08	12048	0	2552	0.004						464218	0.45	31872	0.02	6556						4.2	73364											17.69	4003808
51	SAMEA1010312.contigs.fa	47	1728858		494562	0.07	10160	0.01	2352	0.004						453495	0.42	30852	0.02	6644						5.26	73312											17.7	4021648
52	SAMEA1010315.contigs.fa	57	1780485		505301	0.08	12268	0	2356	0.004						462703	0.44	30844	0.03	6568						6.18	73292											17.84	4093524
53	SAMEA1010316.contigs.fa	33	1718353		489031	0.08	11952	0	2332	0.004						448887	0.42	30312	0.02	6768						7.03	73436											17.94	4040296
54	SAMEA1010317.contigs.fa	30	1670793		475213	0.08	11804	0	2556	0.004						436533	0.4	30976	0.03	6360						8.04	73180											18.29	4003860
55	SAMEA1010320.contigs.fa	82	1802337		511460	0.08	12420	0	2336	0.004						468178	0.44	33428	0.04	6616						8.95	73312											18.41	4048740
56	SAMEA1010322.contigs.fa	40	1736827		493765	0.08	11724	0	2428	0.004						452722	0.43	29668	0.03	6624						9.8	73364											18.59	4033468
57	SAMEA1010323.contigs.fa	20	1614494		459883	0.08	11072	0	2416	0.004						422179	0.4	29172	0.04	6360						0.29	73308											18.65	4047212
58	SAMEA1010324.contigs.fa	29	1673868		478024	0.07	11596	0	2344	0.004						439325	0.4	29388	0.02	6724						1.23	73324											18.82	4004488
59	SAMEA1010327.contigs.fa	33	1766465		502849	0.08	12308	0	2348	0.004						460839	0.43	30812	0.04	6700						2.19	73308											19.03	4039740
60	SAMEA1010329.contigs.fa	41	1685336		479702	0.08	12080	0	2352	0.004						439973	0.41	29400	0.02	6772						3.08	73272											19.03	4050280
61	SAMEA1010331.contigs.fa	55	1776597		504807	0.08	12344	0	2560	0.004						462444	0.44	30340	0.04	6508						4.09	73276											19.2	4041300
62	SAMEA1010332.contigs.fa	51	1834518		520565	0.08	12176	0	2328	0.004						476973	0.45	31264	0.02	6680						5.02	73268											19.81	4050884
63	SAMEA1010333.contigs.fa	27	1742555		496007	0.08	11788	0	2496	0.006						455057	0.43	30992	0.03	6572						5.92	73304											19.48	4038400
64	SAMEA1010334.contigs.fa	35	1703619		484635	0.08	11924	0	2552	0.004						444268	0.41	30504	0.04	6628						6.82	73396											19.57	4005400
65	SAMEA1010337.contigs.fa	51	1784076		506854	0.07	10120	0	2384	0.004						464554	0.43	29888	0.02	6688						7.79	73384											19.74	4022512
66	SAMEA1010338.contigs.fa	22	1756258		499219	0.08	12276	0	2420	0.006						458265	0.43	31900	0.03	6588						8.8	73312											19.88	4005280
67	SAMEA1010339.contigs.fa	27	1708740		486331	0.08	12000	0	2384	0.004						446113	0.42	30204	0.03	6776						9.82	73288											19.8	4008764
68	SAMEA1010344.contigs.fa	31	1689270		480356	0.07	12104	0	2400	0.004						440379	0.41	31512	0.04	6712						0.28	73344											19.9	4027356
69	SAMEA1010347.contigs.fa	24	1670345		475022	0.07	11684	0	2336	0.004						436272	0.4	31336	0.03	6700						1.23	73284											20.05	4027200
70	SAMEA1010348.contigs.fa	19	1635013		465374	0.08	11832	0	2396	0.004						427553	0.39	30784	0.02	6316						2.25	73332											20.11	4018620
71	SAMEA1010349.contigs.fa	45	1764820		502113	0.08	12296	0	3412	0.004						460413	0.43	31372	0.03	6728						3.25	73324											20.19	4054400
72	SAMEA1010350.contigs.fa	58	1777192		504969	0.08	12024	0	2380	0.006						462547	0.43	33056	0.03	6664						4.22	73308											20.21	4028116
73	SAMEA1010352.contigs.fa	33	1672514		475914	0.08	11888	0	2348	0.004						436773	0.4	30960	0.02	6672						5.27	73320											20.81	4038088
74	SAMEA1010353.contigs.fa	123	1862375		527591	0.08	14672	0	2408	0.006						482197	0.45	30496	0.03	6624						6.21	73280											20.9	4009132
75	SAMEA1010354.contigs.fa	45	1736873		493966	0.08	11672	0	2348	0.004						452789	0.42	32368	0.03	6624						7.18	73344											20.73	4008184
76	SAMEA1010355.contigs.fa	40	1718114		488960	0.08	12004	0	2396	0.004						448782	0.41	30332	0.04	6560						8.23	73196											21.35	4026340
77	SAMEA1010356.contigs.fa	29	1688780		480644	0.08	12008	0	2496	0.004						440654	0.41	31264	0.03	6720						9.11	73304											20.98	4019036
78	SAMEA1010357.contigs.fa	42	1726018		490613	0.08	9812	0	2380	0.004						448263	0.42	31348	0.04	6596						10.07	73316											21.51	4006576
79	SAMEA1010358.contigs.fa	22	1747570		496535	0.08	12260	0	2436	0.004						454601	0.43	30992	0.04	6544						0.1	24240											21.85	4024540
80	SAMEA1010360.contigs.fa	16	1680533		477646	0.08	12056	0	2356	0.004						438834	0.41	29596	0.03	6716						1.06	73292											21.5	4006724
81	SAMEA1010361.contigs.fa	48	1788579		511162	0.07	11992	0	2408	0.004						469064	0.43	32592	0.02	6564						2	73384											22.32	4030828
82	SAMEA1010362.contigs.fa	36	1763724		503968	0.08	12136	0	2428	0.004						462799	0.43	30420	0.02	6720						3.03	73336											21.76	4035852
83	SAMEA1010363.contigs.fa	35	1708545		485860	0.08	12192	0	5336	0.004						445969	0.42	32084	0.03	6640						3.95	73392											21.69	4016872
84	SAMEA1010364.contigs.fa	33	1699060		483384	0.08	11660	0	2552	0.004						443380	0.41	30828	0.02	6632						4.94	73268											21.76	4006468
85	SAMEA1010365.contigs.fa	32	1808457		513606	0.08	10204	0	2408	0.004						470873	0.44	30800	0.03	6604						5.89	73392											22.27	4025996
86	SAMEA1010367.contigs.fa	32	1733774		492971	0.08	12036	0	2332	0.004						452087	0.42	30440	0.03	6588						6.91	73276											22.37	4007916
87	SAMEA1010368.contigs.fa	50	1718568		488535	0.08	11776	0	2408	0.004						448155	0.42	31352	0.02	6652						7.96	73388											22.22	4007680
88	SAMEA1010372.contigs.fa	19	1710609		486585	0.08	11772	0	2344	0.004						446731	0.41	29620	0.04	6612						8.87	73300											22.25	4006836
89	SAMEA1010373.contigs.fa	31	1719830		491001	0.08	11884	0	2348	0.004						450084	0.42	30864	0.04	6764						9.86	73276											22.73	4006884
90	SAMEA1010374.contigs.fa	29	1688837		480422	0.08	11920	0	2332	0.004						440813	0.4	31476	0.02	6720						10.79	73308											22.95	4043440
91	SAMEA1010377.contigs.fa	35	1757073		499069	0.08	11892	0	2348	0.004						457764	0.42	32896	0.04	6620						0.98	73272											22.75	4007480
92	SAMEA1010378.contigs.fa	31	1689378		480551	0.08	11940	0	2324	0.004						441002	0.41	29304	0.04	6716						1.97	73364											23.26	4007328
93	SAMEA1010380.contigs.fa	61	1822034		516276	0.08	12236	0	2496	0.004						473235	0.44	30960	0.03	6700						2.99	73292											23.19	4043140
94	SAMEA1010381.contigs.fa	29	1695810		482301	0.08	11848	0	2344	0.004						442885	0.4	29640	0.03	6592						3.93	73344											23.17	4025360
95	SAMEA1010382.contigs.fa	18	1719051		488820	0.08	11784	0	2336	0.004						449172	0.41	29496	0.03	6700						4.96	73356											23.6	4017312
96	SAMEA1010383.contigs.fa	16	1703730		483456	0.08	11680	0	2552	0.004						444267	0.41	31948	0.04	6644						5.94	73292											23.49	4025988
97	SAMEA1010386.contigs.fa	36	1676014		477631	0.08	11648	0	2340	0.004						437919	0.4	30884	0.03	6728						6.9	73280											23.39	4042188
98	SAMEA1010387.contigs.fa	28	1712116		486817	0.08	11700	0	2384	0.004						447170	0.41	32380	0.02	6624						7.91	73272											23.9	4007616
99	SAMEA1010388.contigs.fa	21	1695726		481813	0.08	11772	0	2348	0.004						442845	0.42	30420	0.03	6688						8.89	73288											24.14	4018108
100	SAMEA1010390.contigs.fa	25	1674412		475789	0.08	11812	0	2352	0.004						436900	0.41	29536	0.04	6660						9.95	73316											23.92	4025884
101	SAMEA1010391.contigs.fa	28	1677818		477467	0.08	11708	0	2348	0.004						437894	0.42	30364	0.03	6544						10.8	73200											23.89	4007684
102	SAMEA1010392.contigs.fa	20	1640408		466421	0.08	11852	0	2480	0.004						428055	0.39	30732	0.02	6360
103	SAMEA1010393.contigs.fa	32	1600231		455085	0.08	9544	0	2344	0.004						417676	0.39	29456	0.04	6380
104	SAMEA1010396.contigs.fa	20	1624295		462371	0.08	12068	0	2352	0.004						424229	0.4	30944	0.04	6380
105	SAMEA1010397.contigs.fa	32	1675415		477039	0.08	9948	0	2408	0.004						437775	0.41	29536	0.03	6604
106	SAMEA1010398.contigs.fa	21	1707087		484699	0.08	11764	0	2332	0.004						445610	0.41	30912	0.03	6716
107	SAMEA1010400.contigs.fa	54	1763074		501019	0.09	11908	0	2432	0.004						459387	0.43	32536	0.02	6548
108	SAMEA1010401.contigs.fa	69	1904281		540472	0.08	14560	0	2496	0.006						495004	0.46	30760	0.02	6908
109	SAMEA1010402.contigs.fa	32	1649094		469075	0.08	11660	0	2564	0.004						430258	0.39	30316	0.02	6620
110	SAMEA1010403.contigs.fa	36	1763847		501464	0.08	12200	0	2552	0.006						460151	0.43	32908	0.03	6660
111	SAMEA1010404.contigs.fa	28	1725602		493058	0.08	12100	0	2500	0.004						452894	0.42	30804	0.03	6768
112	SAMEA1010407.contigs.fa	23	1741059		494596	0.08	12080	0	2500	0.004						454263	0.43	31432	0.03	6720
113	SAMEA1010408.contigs.fa	36	1777475		507968	0.07	12060	0	2412	0.004						466282	0.42	31280	0.03	6572
114	SAMEA1010410.contigs.fa	36	1718401		488669	0.08	11588	0	2348	0.004						448034	0.42	29848	0.02	6712
115	SAMEA1010411.contigs.fa	23	1756629		498957	0.08	12272	0	2348	0.004						458123	0.43	31500	0.04	6656
116	SAMEA1010414.contigs.fa	27	1661070		472502	0.08	11932	0	2328	0.004						433620	0.4	30980	0.03	6380
117	SAMEA1010415.contigs.fa	33	1728103		491176	0.08	12260	0	2344	0.004						450887	0.42	31440	0.02	6772
118	SAMEA1010416.contigs.fa	38	1817146		516017	0.09	12048	0	2352	0.004						473537	0.45	29580	0.02	6680
119	SAMEA1010417.contigs.fa	56	1766583		504763	0.07	12104	0	2552	0.004						462800	0.42	30372	0.03	6684
120	SAMEA1010418.contigs.fa	18	1683297		478185	0.1	11984	0	2552	0.004						439644	0.41	30872	0.03	6656
121	SAMEA1010419.contigs.fa	65	1745838		495675	0.08	12116	0	2356	0.004						454221	0.43	32368	0.02	6608
122	SAMEA1010421.contigs.fa	55	1804331		511632	0.08	9908	0	2408	0.004						468809	0.45	33552	0.03	6588
123	SAMEA1010422.contigs.fa	21	1695716		481729	0.08	12028	0	2352	0.004						442629	0.41	30520	0.04	6560
124	SAMEA1010426.contigs.fa	12	1700354		482678	0.08	11988	0	2436	0.004						443449	0.41	31772	0.03	6728
125	SAMEA1010430.contigs.fa	59	1736581		496463	0.07	11584	0	2500	0.004						455666	0.41	30152	0.02	6668
126	SAMEA1010431.contigs.fa	24	1669989		474597	0.07	11456	0	2408	0.004						435886	0.41	30808	0.03	6348
127	SAMEA1010432.contigs.fa	34	1693494		481815	0.08	9848	0	2544	0.004						442148	0.4	31892	0.02	6560
128	SAMEA1010435.contigs.fa	40	1712294		487764	0.08	11860	0	2340	0.004						447182	0.41	32096	0.03	6612
129	SAMEA1010436.contigs.fa	53	1818013		518826	0.08	12248	0	2380	0.004						475567	0.44	33280	0.03	6664
130	SAMEA1010438.contigs.fa	46	1735041		494113	0.08	11984	0	2380	0.004						452577	0.42	31088	0.04	6584
131	SAMEA1010439.contigs.fa	31	1697711		482875	0.08	11792	0	2380	0.004						443384	0.41	29496	0.04	6668
132	SAMEA1010440.contigs.fa	68	1700030		483335	0.08	9768	0	2348	0.004						442712	0.41	31980	0.03	6660
133	SAMEA1010443.contigs.fa	36	1814179		515454	0.08	12108	0	2356	0.004						472584	0.45	33600	0.02	6696
134	SAMEA1010445.contigs.fa	16	1642829		467434	0.08	11904	0	2340	0.004						429442	0.4	31092	0.04	6380
135	SAMEA1010446.contigs.fa	23	1776052		504798	0.08	11904	0	2432	0.004						463613	0.44	32924	0.02	6576
136	SAMEA1010448.contigs.fa	38	1698156		482959	0.08	11712	0	2332	0.004						442883	0.41	30320	0.03	6628
137	SAMEA1010451.contigs.fa	47	1735353		493713	0.08	12000	0	2380	0.004						452208	0.42	30980	0.02	6668
138	SAMEA1010453.contigs.fa	27	1646929		468318	0.08	11684	0	2560	0.004						429691	0.4	30876	0.02	6392
139	SAMEA1010454.contigs.fa	36	1770724		503133	0.08	12136	0	2416	0.004						461630	0.43	32524	0.02	6748
140	SAMEA1010456.contigs.fa	38	1718985		488980	0.08	10096	0	2324	0.004						448887	0.41	31456	0.04	6600
141	SAMEA1010458.contigs.fa	17	1725117		490815	0.08	11984	0	2416	0.004						450810	0.42	31484	0.04	6628
142	SAMEA1010459.contigs.fa	47	1723852		490641	0.08	11732	0	2380	0.004						449421	0.42	30472	0.03	6628
143	SAMEA1010460.contigs.fa	21	1771020		502413	0.08	12140	0	2416	0.004						461707	0.44	29580	0.04	6508
144	SAMEA1010461.contigs.fa	45	1729728		491716	0.08	11828	0	2392	0.004						450651	0.42	32536	0.03	6640
145	SAMEA1010465.contigs.fa	28	1709325		486180	0.08	10120	0	2380	0.004						445796	0.42	29604	0.02	6616
146	SAMEA1010468.contigs.fa	36	1652261		470046	0.08	11812	0	2340	0.004						431325	0.4	30476	0.03	6432
147	SAMEA1010469.contigs.fa	19	1624014		462088	0.08	11760	0	2416	0.004						424357	0.39	28860	0.04	6296
148	SAMEA1010472.contigs.fa	24	1774561		504503	0.08	12120	0	2432	0.004						462927	0.43	32824	0.04	6632
149	SAMEA1010473.contigs.fa	47	1708943		489047	0.07	11632	0	2380	0.004						448492	0.41	29708	0.04	6592
150	SAMEA1010474.contigs.fa	43	1767848		502157	0.08	11944	0	2356	0.004						460487	0.43	31200	0.04	6672
151	SAMEA1010475.contigs.fa	17	1641085		466891	0.08	11820	0	2340	0.004						428913	0.38	30340	0.02	6596
152	SAMEA1010478.contigs.fa	33	1741123		497207	0.07	12012	0	2548	0.004						456658	0.42	31012	0.03	6684
153	SAMEA1010479.contigs.fa	64	1829377		519550	0.08	12316	0	2348	0.006						476063	0.44	30784	0.02	6776
154	SAMEA1010482.contigs.fa	33	1671425		475529	0.08	11840	0	2408	0.004						436525	0.41	29392	0.04	6424
155	SAMEA1010484.contigs.fa	19	1637105		465802	0.08	11912	0	2560	0.004						427620	0.4	29880	0.03	6448
156	SAMEA1010485.contigs.fa	22	1738241		494093	0.08	11884	0	2380	0.004						452948	0.42	30952	0.02	6692
157	SAMEA1010486.contigs.fa	53	1693387		483796	0.07	11652	0	2416	0.004						444322	0.4	29332	0.03	6684
158	SAMEA1010487.contigs.fa	24	1672978		475801	0.08	11860	0	2344	0.004						436721	0.41	31500	0.02	6376
159	SAMEA1010488.contigs.fa	46	1737513		494404	0.08	13860	0	2412	0.004						453164	0.41	31116	0.03	6640
160	SAMEA1010489.contigs.fa	26	1716340		491085	0.08	11672	0	2484	0.004						451113	0.4	30380	0.03	6644
161	SAMEA1010490.contigs.fa	32	1692932		483944	0.09	11712	0	2344	0.004						444492	0.4	30300	0.03	6576
162	SAMEA1010495.contigs.fa	26	1713345		487158	0.08	11624	0	2332	0.004						447450	0.4	30436	0.04	6700
163	SAMEA1010498.contigs.fa	37	1620808		460357	0.08	11484	0	2400	0.004						422237	0.38	29724	0.04	6444
164	SAMEA1010499.contigs.fa	32	1658117		472189	0.08	11808	0	2380	0.004						433151	0.4	31300	0.03	6440
165	SAMEA1010500.contigs.fa	51	1761615		503587	0.08	12080	0	2432	0.004						461810	0.43	31044	0.02	6684
166	SAMEA1010502.contigs.fa	37	1728937		491406	0.08	11836	0	2340	0.004						451087	0.41	30376	0.04	6720
167	SAMEA1010504.contigs.fa	87	1870779		531009	0.08	12772	0	2500	0.004						485917	0.46	31704	0.04	6556
168	SAMEA1010505.contigs.fa	27	1726175		491266	0.08	11924	0	2552	0.004						450804	0.41	29256	0.03	6728
169	SAMEA1010506.contigs.fa	33	1709370		486354	0.08	11872	0	2408	0.004						446227	0.41	30396	0.03	6612
170	SAMEA1010507.contigs.fa	29	1673752		478288	0.07	11956	0	2560	0.004						439619	0.4	30020	0.04	6728
171	SAMEA1010508.contigs.fa	45	1694157		484382	0.07	11876	0	2552	0.004						444440	0.41	29908	0.02	6540
172	SAMEA1010512.contigs.fa	29	1682586		478724	0.08	11848	0	2396	0.004						439443	0.4	31616	0.02	6696
173	SAMEA1010514.contigs.fa	27	1757214		499757	0.07	11744	0	2408	0.004						458054	0.42	29692	0.03	6700
174	SAMEA1010515.contigs.fa	46	1763650		502110	0.08	11724	0	2328	0.004						459492	0.43	29764	0.03	6772
175	SAMEA1010519.contigs.fa	34	1668192		475552	0.08	11788	0	2484	0.004						436034	0.41	29504	0.03	6304
176	SAMEA1010520.contigs.fa	38	1729294		491793	0.07	11916	0	2392	0.004						451021	0.42	31280	0.03	6548
177	SAMEA1010523.contigs.fa	31	1697517		482866	0.08	9976	0	2400	0.004						443208	0.41	30876	0.02	6608
178	SAMEA1010525.contigs.fa	24	1684958		478763	0.08	11888	0	2408	0.004						439954	0.41	30488	0.04	6688
179	SAMEA1010527.contigs.fa	37	1709098		486119	0.08	9888	0	2388	0.004						445966	0.41	31968	0.04	6620
180	SAMEA1010530.contigs.fa	26	1791192		508349	0.08	12224	0	2340	0.004						466764	0.43	31956	0.02	6696
181	SAMEA1010531.contigs.fa	34	1761838		501567	0.08	11988	0	2348	0.004						459891	0.43	29632	0.02	6620
182	SAMEA1010532.contigs.fa	18	1623828		462038	0.08	11452	0	2548	0.004						424210	0.39	30296	0.02	6520
183	SAMEA1010533.contigs.fa	40	1658747		472771	0.07	11432	0	2340	0.004						433399	0.39	29188	0.04	6380
184	SAMEA1010534.contigs.fa	29	1743267		495945	0.07	9468	0	2312	0.006						455224	0.42	31492	0.03	6600
185	SAMEA1010535.contigs.fa	53	1817990		518961	0.07	10284	0	2340	0.004						475407	0.44	32848	0.03	6676
186	SAMEA1010536.contigs.fa	26	1742686		495698	0.08	11692	0	2404	0.004						454357	0.43	31376	0.03	6632
187	SAMEA1010539.contigs.fa	30	1697449		482861	0.08	11968	0	2340	0.004						443298	0.42	31300	0.03	6584
188	SAMEA1010540.contigs.fa	22	1615080		460177	0.07	11660	0	2328	0.004						422256	0.39	29388	0.02	6380
189	SAMEA1010542.contigs.fa	32	1696737		483019	0.08	11640	0	2564	0.004						442965	0.41	29480	0.02	6672
190	SAMEA1010543.contigs.fa	30	1747710		496505	0.08	11580	0	2340	0.004						455571	0.42	31852	0.04	6600
191	SAMEA1010544.contigs.fa	18	1717563		487975	0.08	12068	0	2328	0.004						448600	0.42	29540	0.03	6632
192	SAMEA1010545.contigs.fa	33	1766553		502792	0.08	12240	0	2348	0.004						460693	0.44	31336	0.03	6556
193	SAMEA1010546.contigs.fa	120	1862587		527859	0.08	14268	0	2380	0.004						482690	0.45	30784	0.03	6724
194	SAMEA1010547.contigs.fa	46	1735049		495417	0.08	11956	0	2420	0.004						454457	0.41	32048	0.03	6684
195	SAMEA1010548.contigs.fa	41	1777249		505203	0.08	10096	0	2304	0.004						463659	0.43	32396	0.03	6716
196	SAMEA1010549.contigs.fa	46	1858379		528544	0.08	12376	0	2352	0.004						483278	0.45	31828	0.04	6564
197	SAMEA1010550.contigs.fa	29	1730395		492209	0.08	11476	0	2352	0.004						451472	0.42	29528	0.02	6620
198	SAMEA1010551.contigs.fa	27	1723992		490665	0.08	11740	0	2384	0.004						450007	0.42	29436	0.02	6696
199	SAMEA1010552.contigs.fa	206	1941733		552599	0.08	12644	0	2432	0.006						501475	0.47	31308	0.04	6952
200	SAMEA1010553.contigs.fa	16	1673811		476518	0.08	12012	0	2352	0.004						437436	0.4	31388	0.02	6320
201	SAMEA1010554.contigs.fa	28	1765641		502075	0.08	12248	0	2328	0.004						460723	0.42	31368	0.02	6768
202	SAMEA1010555.contigs.fa	26	1662052		472780	0.07	11580	0	2432	0.004						433904	0.4	30360	0.03	6484
203	SAMEA1010556.contigs.fa	22	1748871		496486	0.08	11928	0	2380	0.004						455998	0.42	31904	0.03	6644
204	SAMEA1010558.contigs.fa	18	1661776		472712	0.1	11668	0	2412	0.004						433963	0.39	30336	0.04	6512
205	SAMEA1010562.contigs.fa	35	1761592		500458	0.08	12340	0	2380	0.004						458818	0.43	32484	0.04	6500
206	SAMEA1010563.contigs.fa	25	1742491		495106	0.08	11788	0	2400	0.004						454717	0.42	30396	0.02	6724
207	SAMEA1010564.contigs.fa	21	1637447		466055	0.08	11892	0	2496	0.004						427720	0.4	29296	0.02	6396
208	SAMEA1010565.contigs.fa	28	1697064		482821	0.08	9636	0	2552	0.004						443422	0.41	30904	0.02	6644
209	SAMEA1010566.contigs.fa	33	1646622		468343	0.08	11884	0	2384	0.004						429554	0.4	29772	0.03	6300
210	SAMEA1010568.contigs.fa	57	1748499		496378	0.07	9872	0	2408	0.004						455011	0.42	31256	0.02	6672
211	SAMEA1010569.contigs.fa	38	1744448		495412	0.08	11876	0	2328	0.004						454658	0.42	30744	0.03	6652
212	SAMEA1010572.contigs.fa	25	1693297		481742	0.08	9700	0	2380	0.004						442348	0.41	29548	0.04	6564
213	SAMEA1010573.contigs.fa	59	1753115		499054	0.08	12036	0	2300	0.004						457258	0.42	32360	0.03	6572
214	SAMEA1010574.contigs.fa	39	1686320		480018	0.08	11636	0	2480	0.004						440641	0.4	30356	0.03	6660
215	SAMEA1010575.contigs.fa	43	1734395		495011	0.07	12020	0	2496	0.004						453963	0.41	30860	0.03	6504
216	SAMEA1010577.contigs.fa	60	1803027		512793	0.08	12320	0	2500	0.004						469752	0.43	30928	0.03	6680
217	SAMEA1010580.contigs.fa	49	1724288		490772	0.09	15776	0	2344	0.004						449934	0.42	32036	0.03	6776
218	SAMEA1010582.contigs.fa	112	1867116		529282	0.08	14312	0	2412	0.006						484229	0.45	30460	0.03	6596
219	SAMEA1010583.contigs.fa	34	1676830		477843	0.08	11788	0	2364	0.004						438097	0.41	30896	0.02	6716
220	SAMEA1010584.contigs.fa	24	1727339		490442	0.08	9936	0	2400	0.004						450228	0.42	31436	0.02	6640
221	SAMEA1010585.contigs.fa	24	1741362		494602	0.08	12132	0	2344	0.004						454259	0.42	30732	0.04	6656
222	SAMEA1010587.contigs.fa	27	1636549		465584	0.09	11952	0	2560	0.004						426985	0.39	29372	0.03	6280
223	SAMEA1010589.contigs.fa	59	1806303		516358	0.07	10200	0	2496	0.006						472976	0.44	32492	0.03	6600
224	SAMEA1010590.contigs.fa	33	1761436		503237	0.08	12232	0	2380	0.004						461290	0.43	30944	0.02	6712
225	SAMEA1010592.contigs.fa	26	1716300		491258	0.07	12072	0	2340	0.004						451264	0.41	30528	0.03	6716
226	SAMEA1010595.contigs.fa	30	1697475		483028	0.08	9536	0	2400	0.004						443030	0.41	31020	0.04	6672
227	SAMEA1010596.contigs.fa	34	1680470		478151	0.08	11548	0	2404	0.004						438854	0.4	31368	0.03	6660
228	SAMEA1010597.contigs.fa	25	1741450		495181	0.08	11948	0	2344	0.004						454309	0.42	31956	0.02	6688
229	SAMEA1010598.contigs.fa	174	1998299		568784	0.08	12916	0	2492	0.006						517336	0.49	33388	0.03	7000
230	SAMEA1010599.contigs.fa	37	1665471		474058	0.08	11740	0	2552	0.004						434760	0.4	31476	0.03	6440
231	SAMEA1010600.contigs.fa	27	1646939		468363	0.08	9852	0	2496	0.004						430208	0.4	30168	0.03	6448
232	SAMEA1010601.contigs.fa	33	1671630		475454	0.08	11744	0	2376	0.004						436614	0.4	30292	0.03	6380
233	SAMEA1010603.contigs.fa	17	1640708		466743	0.08	11500	0	2564	0.004						428061	0.39	30524	0.02	6324
234	SAMEA1010604.contigs.fa	577	3395081		964395	0.08	21736	0	2328	0.01						829822	0.98	50236	0.05	8812
235	SAMEA1010606.contigs.fa	37	1781789		506735	0.08	12260	0	2384	0.004						464395	0.43	29580	0.03	6660
236	SAMEA1010607.contigs.fa	71	1862646		529699	0.08	12372	0	2556	0.004						485006	0.45	30436	0.04	6640
237	SAMEA1010608.contigs.fa	26	1713734		487518	0.08	10180	0	2380	0.004						447450	0.41	31244	0.02	6644
238	SAMEA1010610.contigs.fa	22	1732236		491800	0.09	11792	0	2496	0.004						451883	0.42	30332	0.03	6556
239	SAMEA1010612.contigs.fa	30	1697445		482610	0.08	9596	0	2356	0.004						443081	0.41	30296	0.02	6684
240	SAMEA1010613.contigs.fa	78	1834849		523377	0.08	12088	0	2344	0.004						479155	0.46	33608	0.03	6556
241	SAMEA1010615.contigs.fa	29	1755124		498780	0.07	12236	0	2556	0.004						457887	0.43	29604	0.02	6684
242	SAMEA1010617.contigs.fa	29	1673825		478318	0.07	11904	0	2556	0.004						439476	0.4	30604	0.03	6656
243	SAMEA1010619.contigs.fa	25	1688208		480181	0.08	9776	0	2408	0.004						440667	0.41	30896	0.02	6708
244	SAMEA1010621.contigs.fa	25	1695320		482826	0.08	11760	0	2328	0.004						443055	0.41	30372	0.04	6644
245	SAMEA1010622.contigs.fa	27	1689122		480236	0.08	12124	0	2420	0.004						440830	0.41	30576	0.04	6640
246	SAMEA1010623.contigs.fa	35	1718613		488943	0.08	11924	0	2500	0.004						448844	0.41	29568	0.04	6612
247	SAMEA1010626.contigs.fa	28	1686160		482035	0.08	11692	0	2416	0.004						442698	0.41	29948	0.03	6616
248	SAMEA1010628.contigs.fa	46	1737582		494505	0.08	11888	0	2432	0.004						453262	0.43	31032	0.02	6644
249	SAMEA1010629.contigs.fa	36	1643072		467589	0.07	11656	0	2380	0.004						428702	0.39	29212	0.02	6400
250	SAMEA1010630.contigs.fa	37	1781294		505879	0.08	12164	0	2496	0.004						463917	0.43	31292	0.03	6716
251	SAMEA1010631.contigs.fa	24	1700056		482889	0.08	11944	0	2288	0.004						443834	0.41	31380	0.02	6568
252	SAMEA1010632.contigs.fa	23	1722037		492717	0.07	11972	0	2340	0.004						452839	0.42	31800	0.03	6572
253	SAMEA1010633.contigs.fa	35	1707877		485692	0.09	12092	0	2552	0.004						445314	0.41	31892	0.03	6692
254	SAMEA1010635.contigs.fa	32	1711581		486583	0.08	11692	0	2496	0.004						447062	0.41	31708	0.03	6556
255	SAMEA1010636.contigs.fa	41	1818314		516289	0.08	11804	0	2492	0.004						473510	0.44	30788	0.03	6692
256	SAMEA1010639.contigs.fa	21	1730019		490937	0.08	13584	0	2352	0.004						451622	0.42	31996	0.03	6668
257	SAMEA1010640.contigs.fa	42	1728844		491535	0.08	11692	0	2328	0.004						451174	0.42	30208	0.02	6652
258	SAMEA1010642.contigs.fa	17	1747397		496101	0.08	12076	0	2344	0.004						455534	0.42	30388	0.02	6688
259	SAMEA1010643.contigs.fa	56	1753808		498781	0.08	11920	0	2352	0.004						456703	0.43	30408	0.03	6696
260	SAMEA1010644.contigs.fa	75	1836409		523340	0.08	12292	0	2432	0.006						479340	0.44	31380	0.02	6556
261	SAMEA1010645.contigs.fa	30	1766027		502421	0.09	12244	0	2496	0.004						460900	0.43	31052	0.02	6680
262	SAMEA1010646.contigs.fa	28	1742220		495270	0.08	13644	0	2344	0.004						454458	0.42	31388	0.02	6644
263	SAMEA1010647.contigs.fa	39	1737508		495923	0.07	11952	0	2328	0.004						453723	0.43	32516	0.03	6484
264	SAMEA1010648.contigs.fa	36	1780880		505754	0.08	12300	0	2544	0.004						464196	0.44	31088	0.04	6644
265	SAMEA1010649.contigs.fa	17	1680084		477981	0.08	9928	0	2344	0.004						438697	0.41	31264	0.02	6616
266	SAMEA1010650.contigs.fa	43	1733748		493711	0.08	12044	0	2380	0.004						452191	0.42	31952	0.03	6768
267	SAMEA1010651.contigs.fa	24	1708793		486140	0.08	11576	0	2416	0.004						446139	0.41	30400	0.03	6644
268	SAMEA1010652.contigs.fa	49	1744837		495360	0.08	11728	0	2432	0.004						453429	0.42	30952	0.02	6660
269	SAMEA1010653.contigs.fa	24	1668221		474310	0.08	11784	0	2352	0.004						435515	0.4	29580	0.03	6680
270	SAMEA1010655.contigs.fa	23	1674889		475638	0.08	11740	0	2356	0.004						437338	0.4	29908	0.04	6380
271	SAMEA1010658.contigs.fa	57	1756394		498621	0.08	12140	0	2380	0.004						457327	0.42	31940	0.04	6624
272	SAMEA1010659.contigs.fa	46	1729411		492146	0.08	10316	0	2364	0.004						451044	0.42	30964	0.02	6568
273	SAMEA1010660.contigs.fa	30	1697455		482704	0.08	11688	0	2348	0.004						443097	0.4	30512	0.03	6796
274	SAMEA1010661.contigs.fa	55	1902685		541016	0.08	12696	0	2400	0.006						494838	0.47	30792	0.02	6920
275	SAMEA1010662.contigs.fa	26	1712638		487060	0.08	9996	0	2552	0.006						447055	0.41	31940	0.03	6768
276	SAMEA1010664.contigs.fa	26	1688616		481301	0.08	11876	0	2348	0.004						441527	0.41	29352	0.02	6664
277	SAMEA1010665.contigs.fa	36	1693523		484461	0.08	11888	0	2416	0.004						444247	0.41	30920	0.04	6644
278	SAMEA1010666.contigs.fa	36	1685723		479488	0.08	11984	0	2432	0.004						439804	0.41	31516	0.04	6568
279	SAMEA1010667.contigs.fa	45	1736881		496051	0.07	9900	0	2352	0.004						455168	0.42	30820	0.03	6612
280	SAMEA1010671.contigs.fa	33	1692173		481489	0.08	11912	0	2360	0.004						441600	0.41	30284	0.04	6640
281	SAMEA1010672.contigs.fa	20	1666425		474787	0.08	11780	0	2332	0.004						435583	0.41	31116	0.03	6376
282	SAMEA1010673.contigs.fa	42	1761747		500718	0.08	12108	0	2416	0.004						458811	0.43	31892	0.02	6628
283	SAMEA1010674.contigs.fa	39	1714784		490065	0.08	11952	0	2380	0.004						449832	0.42	31064	0.03	6592
284	SAMEA1010676.contigs.fa	40	1653375		470172	0.08	11860	0	2432	0.004						431538	0.4	31084	0.03	6228
285	SAMEA1010677.contigs.fa	81	1870642		530611	0.08	12696	0	2496	0.004						485425	0.46	33956	0.02	6580
286	SAMEA1010680.contigs.fa	19	1640530		466600	0.08	9816	0	2344	0.004						428425	0.4	30896	0.03	6400
287	SAMEA1400795.contigs.fa	38	1737661		493746	0.08	11584	0	2380	0.004						453114	0.43	31944	0.02	6560
288	SAMEA1400811.contigs.fa	33	1647288		469376	0.08	11676	0	2352	0.004						430245	0.4	29448	0.03	6388
289	SAMEA1400820.contigs.fa	38	1737665		493930	0.08	11724	0	2416	0.004						453218	0.42	31444	0.02	6676
290	SAMEA1400828.contigs.fa	32	1664593		473687	0.08	9808	0	2552	0.004						434811	0.4	30972	0.04	6376
291	SAMEA1400845.contigs.fa	57	1775564		504991	0.08	12084	0	2344	0.006						462967	0.44	29688	0.03	6620
292	SAMEA1400850.contigs.fa	87	1848115		523883	0.08	12220	0	2380	0.004						479759	0.46	33864	0.03	6476
293	SAMEA1400870.contigs.fa	38	1737668		493766	0.08	10296	0	2552	0.004						453063	0.42	30548	0.03	6748
294	SAMEA1400875.contigs.fa	41	1786540		508116	0.08	11908	0	2352	0.004						466109	0.44	30372	0.03	6492
295	SAMEA1400878.contigs.fa	28	1644779		467485	0.08	9892	0	2484	0.004						428797	0.4	29492	0.02	6364
296	SAMEA1400912.contigs.fa	58	1866095		529790	0.08	11996	0	2484	0.004						485134	0.46	32912	0.02	6712
297	SAMEA1400913.contigs.fa	27	1693181		481410	0.08	9952	0	2556	0.004						442182	0.41	31220	0.04	6628
298	SAMEA1400919.contigs.fa	25	1641791		467337	0.08	11968	0	2340	0.004						429337	0.39	30412	0.03	6564
299	SAMEA1400943.contigs.fa	32	1687254		482501	0.07	11540	0	2496	0.004						441500	0.41	30892	0.03	6688
300	SAMEA1400950.contigs.fa	30	1650790		469984	0.08	11700	0	2500	0.004						431064	0.4	29920	0.03	6268
301	SAMEA1400956.contigs.fa	29	1693557		481880	0.08	9968	0	2552	0.004						442017	0.41	31460	0.03	6548
302	SAMEA1400964.contigs.fa	34	1728455		491844	0.08	10172	0	2348	0.004						451016	0.42	31372	0.03	6616
303	SAMEA1400981.contigs.fa	29	1696331		482134	0.08	9548	0	2560	0.004						442483	0.4	31544	0.03	6516
304	SAMEA1400996.contigs.fa	29	1693559		481506	0.08	11784	0	2552	0.004						442230	0.41	31456	0.03	6696
305	SAMEA1400999.contigs.fa	170	1905122		542826	0.08	12548	0	2496	0.006						491704	0.46	32484	0.03	6936
306	SAMEA1401010.contigs.fa	391	3272799		930903	0.08	20964	0	2348	0.008						797813	0.95	47260	0.04	8936
307	SAMEA1401011.contigs.fa	45	1761830		500849	0.08	12244	0	2344	0.006						458951	0.43	31504	0.02	6700
308	SAMEA1401016.contigs.fa	30	1697494		482721	0.08	11768	0	2352	0.004						443263	0.41	31320	0.03	6556
309	SAMEA1401020.contigs.fa	24	1771655		503075	0.08	8304	0	2364	0.004						462241	0.43	30832	0.04	6636
310	SAMEA1401027.contigs.fa	33	1762347		500945	0.08	12116	0	2400	0.004						457756	0.42	30792	0.03	6660
311	SAMEA1401046.contigs.fa	22	1674779		476993	0.08	11708	0	2496	0.004						437792	0.4	30996	0.03	6640
312	SAMEA1401066.contigs.fa	112	1866310		528870	0.08	12392	0	2556	0.004						483428	0.46	31356	0.03	6676
313	SAMEA1401076.contigs.fa	47	1738018		494037	0.08	11688	0	2496	0.004						453366	0.42	30332	0.04	6688
314	SAMEA1401097.contigs.fa	32	1703484		486888	0.08	11848	0	2556	0.004						447723	0.41	30952	0.03	6700
315	SAMEA1401112.contigs.fa	27	1727201		490432	0.08	14152	0	2348	0.004						450492	0.42	30800	0.02	6684
316	SAMEA1401126.contigs.fa	47	1807209		515392	0.07	11912	0	2336	0.004						472667	0.44	30280	0.03	6744
317	SAMEA1401127.contigs.fa	22	1706554		485244	0.08	12116	0	2380	0.004						445803	0.41	30668	0.03	6636
318	SAMEA1401134.contigs.fa	47	1792184		509162	0.08	9920	0	2344	0.004						467039	0.44	31892	0.03	6640
319	SAMEA1401147.contigs.fa	42	1718602		489070	0.08	12156	0	2320	0.004						448341	0.42	32012	0.02	6572
320	SAMEA1401150.contigs.fa	37	1774913		504647	0.08	12320	0	2560	0.004						462541	0.43	31516	0.03	6640
321	SAMEA1401160.contigs.fa	42	1738615		493859	0.08	9716	0	2560	0.004						453078	0.42	30884	0.03	6624
322	SAMEA1401174.contigs.fa	26	1772141		503444	0.08	10324	0	2404	0.004						461934	0.43	32996	0.02	6644
323	SAMEA1401184.contigs.fa	48	1769170		502960	0.08	14352	0	2416	0.004						461472	0.43	32540	0.03	6716
324	SAMEA1401189.contigs.fa	21	1756185		499429	0.08	10192	0	2344	0.004						458366	0.42	30736	0.03	6716
325	SAMEA1401195.contigs.fa	115	1867628		529580	0.09	12652	0	2408	0.006						483843	0.45	30412	0.04	6640
326	SAMEA1401208.contigs.fa	23	1668820		474697	0.08	9692	0	2432	0.004						435942	0.4	31380	0.02	6640
327	SAMEA1401241.contigs.fa	29	1708544		485748	0.08	12204	0	2328	0.004						445829	0.41	30896	0.03	6544
328	SAMEA1401257.contigs.fa	16	1680269		477829	0.08	7896	0	2496	0.004						439176	0.41	29976	0.02	6640
329	SAMEA1401259.contigs.fa	56	1664691		473581	0.08	9608	0	2552	0.004						434029	0.39	30928	0.02	6244
330	SAMEA1401278.contigs.fa	36	1741389		497295	0.09	11692	0	2360	0.004						457274	0.42	29520	0.02	6492
331	SAMEA1401309.contigs.fa	39	1677509		477216	0.08	9940	0	2560	0.004						438443	0.39	29840	0.04	6768
332	SAMEA1401313.contigs.fa	29	1714808		487617	0.08	8160	0	2484	0.004						447956	0.41	32248	0.03	6612
333	SAMEA1401316.contigs.fa	37	1728433		491352	0.08	12300	0	2340	0.004						450662	0.41	29720	0.02	6764
334	SAMEA1401318.contigs.fa	111	1826390		518349	0.08	11956	0	2408	0.004						473781	0.45	32020	0.03	6644
335	SAMEA1401320.contigs.fa	18	1683294		478145	0.08	9832	0	2380	0.004						439324	0.41	29288	0.03	6720
336	SAMEA1401322.contigs.fa	40	1680294		478048	0.08	8068	0	2560	0.004						438315	0.41	29408	0.03	6624
337	SAMEA1401325.contigs.fa	24	1718245		487969	0.08	11920	0	2544	0.004						448290	0.42	31892	0.02	6612
338	SAMEA1401333.contigs.fa	20	1771734		503169	0.09	9924	0	2380	0.004						462100	0.44	29680	0.03	6652
339	SAMEA1401335.contigs.fa	75	1777528		504878	0.08	12340	0	2348	0.004						462369	0.43	32516	0.03	6700
340	SAMEA1401353.contigs.fa	27	1668763		474525	0.08	9796	0	2408	0.004						435795	0.4	31348	0.03	6364
341	SAMEA1401365.contigs.fa	24	1669973		474595	0.08	9944	0	2340	0.004						435330	0.4	31392	0.04	6612
342	SAMEA1401387.contigs.fa	48	1761183		500788	0.08	11840	0	2384	0.004						459196	0.42	30792	0.03	6728
343	SAMEA1401413.contigs.fa	18	1719156		488887	0.08	12004	0	2556	0.004						449064	0.42	31880	0.03	6772
344	SAMEA1401415.contigs.fa	95	1875210		532210	0.08	12440	0	2416	0.006						486399	0.45	31404	0.03	6584
345	SAMEA1401429.contigs.fa	52	1725539		490843	0.08	12380	0	2352	0.004						449612	0.42	29784	0.03	6628
346	SAMEA1401433.contigs.fa	85	1783258		506662	0.08	12320	0	2380	0.004						463552	0.44	33148	0.04	6660
347	SAMEA1401441.contigs.fa	36	1756841		498773	0.08	11864	0	2340	0.004						457555	0.43	30576	0.04	6652
348	SAMEA1401457.contigs.fa	21	1730409		495278	0.08	12136	0	2340	0.004						454875	0.42	31396	0.04	6628
349	SAMEA1401461.contigs.fa	14	1783953		506565	0.08	11896	0	2416	0.004						465501	0.43	30964	0.04	6716
350	SAMEA1401475.contigs.fa	94	1875034		532411	0.08	14640	0	2488	0.006						486898	0.45	30972	0.03	6568
351	SAMEA1401495.contigs.fa	22	1665453		473126	0.08	11756	0	2400	0.004						434331	0.4	29964	0.04	6368
352	SAMEA1401505.contigs.fa	94	1875011		532182	0.08	12404	0	2328	0.006						486713	0.46	31820	0.04	6700
353	SAMEA1401511.contigs.fa	36	1798805		513357	0.07	12124	0	2380	0.004						470782	0.44	33596	0.03	6776
354	SAMEA1401513.contigs.fa	21	1781277		506250	0.08	11908	0	2356	0.004						464593	0.43	32972	0.04	6684
355	SAMEA1401515.contigs.fa	20	1678665		476679	0.08	12104	0	2432	0.004						438370	0.4	30432	0.03	6656
356	SAMEA1401531.contigs.fa	16	1641291		466846	0.08	11864	0	3412	0.004						428834	0.4	30080	0.03	6508
357	SAMEA1401533.contigs.fa	33	1728494		491210	0.08	11796	0	2348	0.006						450921	0.43	31036	0.02	6456
358	SAMEA1401545.contigs.fa	30	1697455		482803	0.08	9784	0	2404	0.004						443291	0.41	31368	0.04	6704
359	SAMEA1401549.contigs.fa	35	1734148		492869	0.08	11640	0	2352	0.004						452587	0.43	30952	0.02	6656
360	SAMEA1401556.contigs.fa	49	1700353		483855	0.08	9848	0	2552	0.004						443742	0.41	31848	0.03	6656
361	SAMEA1401558.contigs.fa	50	1722191		490201	0.08	11996	0	2408	0.004						449869	0.42	30316	0.03	6752
362	SAMEA1401564.contigs.fa	56	1748058		496281	0.08	12180	0	2352	0.004						454733	0.43	31368	0.03	6688
363	SAMEA1401580.contigs.fa	22	1727067		490302	0.08	12020	0	2352	0.004						450228	0.42	32504	0.04	6700
364	SAMEA1401582.contigs.fa	52	1687155		479919	0.08	11516	0	2384	0.004						440513	0.41	31404	0.04	6636
365	SAMEA1401608.contigs.fa	28	1765877		502089	0.08	12104	0	2344	0.004						460911	0.44	31284	0.03	6692
366	SAMEA1401617.contigs.fa	40	1761645		500530	0.08	9960	0	2396	0.004						458888	0.42	29612	0.02	6624
367	SAMEA1401621.contigs.fa	26	1761268		500919	0.08	12232	0	2348	0.004						459766	0.44	29672	0.04	6548
368	SAMEA1401627.contigs.fa	40	1714716		490003	0.08	11844	0	2348	0.004						450020	0.42	30304	0.02	6624
369	SAMEA1401638.contigs.fa	66	1850243		525901	0.08	14332	0	2500	0.004						481456	0.46	32072	0.03	6680
370	SAMEA1401648.contigs.fa	51	1819433		515996	0.08	12104	0	2380	0.004						473134	0.46	32476	0.04	6672
371	SAMEA1401650.contigs.fa	36	1738202		493649	0.08	13644	0	2380	0.004						453025	0.42	30732	0.02	6716
372	SAMEA1401654.contigs.fa	53	1733330		493446	0.08	12024	0	2496	0.004						451989	0.43	29568	0.03	6600
373	SAMEA1401660.contigs.fa	57	1824194		518323	0.08	11936	0	2352	0.006						474398	0.45	30504	0.04	6708
374	SAMEA1401672.contigs.fa	69	1807328		513812	0.08	12308	0	2356	0.004						470553	0.43	30268	0.03	6664
375	SAMEA1401680.contigs.fa	40	1730606		495031	0.07	12216	0	2356	0.004						452815	0.41	30960	0.03	6656
376	SAMEA1401731.contigs.fa	32	1741023		497316	0.07	12224	0	2328	0.004						456771	0.42	30396	0.02	6656
377	SAMEA1401735.contigs.fa	38	1719324		488613	0.08	11864	0	2344	0.004						448163	0.42	31936	0.03	6616
378	SAMEA1401767.contigs.fa	38	1779643		504969	0.08	10168	0	2328	0.004						461819	0.44	29688	0.04	6640
379	SAMEA3293000.contigs.fa	56	2074762		595844	0.07	15000	0	2548	0.006						544063	0.52	32400	0.04	6820
380	SAMEA3295461.contigs.fa	86	2135065		612649	0.07	13544	0	2492	0.006						559099	0.53	39084	0.03	7148
381	SAMEA3298594.contigs.fa	60	2079132		597482	0.07	13212	0	2328	0.006						545801	0.52	33780	0.03	7192
382	SAMEA3310288.contigs.fa	28	2027471		585958	0.07	12752	0	2560	0.006						539706	0.5	32064	0.04	6936
383	SAMEA3310289.contigs.fa	17	1786059		516503	0.07	12052	0	2396	0.004						477201	0.42	30724	0.04	6696
384	SAMEA3310290.contigs.fa	19	1758319		508664	0.07	12324	0	2336	0.004						468895	0.42	31708	0.04	6676
385	SAMEA3310291.contigs.fa	18	1814073		524227	0.07	12476	0	2544	0.006						483948	0.43	29616	0.03	6628
386	SAMEA3310292.contigs.fa	22	1782009		515572	0.07	10236	0	2380	0.004						474991	0.42	30672	0.03	6644
387	SAMEA3310293.contigs.fa	26	1810318		524068	0.07	12276	0	2392	0.004						483181	0.43	31636	0.03	6768
388	SAMEA3310294.contigs.fa	21	1919236		555117	0.07	12800	0	2496	0.006						511774	0.46	30868	0.04	6928
389	SAMEA3310295.contigs.fa	19	1840374		532242	0.07	12472	0	2328	0.004						490330	0.44	31920	0.04	6660
390	SAMEA3310296.contigs.fa	40	1890873		547005	0.07	12872	0	2416	0.004						503086	0.46	32972	0.04	6828
391	SAMEA3403189.contigs.fa	20	1879532		543836	0.07	12052	0	2560	0.004						501445	0.46	31352	0.04	6940
392	SAMEA3403190.contigs.fa	21	1782268		515440	0.07	11772	0	2352	0.004						475438	0.43	32368	0.03	6572
393	SAMEA3403191.contigs.fa	13	1760822		509106	0.07	11748	0	2400	0.004						470243	0.42	31360	0.03	6644
394	SAMEA3403192.contigs.fa	33	1862584		538715	0.07	13860	0	2496	0.004						496114	0.45	31188	0.02	6592
395	SAMEA3487037.contigs.fa	819	2756693		782170	0.07	17540	0	2560	0.008						677838	0.73	44520	0.03	7744
396	SAMEA3487038.contigs.fa	33	1683353		478712	0.08	11760	0	2400	0.004						439231	0.4	29884	0.03	6776
397	SAMEA3487039.contigs.fa	51	1764775		502949	0.08	11808	0	2344	0.004						460389	0.43	31408	0.03	6620
398	SAMEA3487040.contigs.fa	44	1749987		499856	0.08	11900	0	2384	0.004						458827	0.43	31336	0.03	6612
399	SAMEA3487041.contigs.fa	187	1838057		524979	0.07	12368	0	2348	0.006						479175	0.45	32756	0.04	6600
400	SAMEA3487042.contigs.fa	35	1756492		502000	0.07	12156	0	2348	0.004						460538	0.42	30444	0.03	6660
401	SAMEA3487043.contigs.fa	73	1838853		525798	0.08	12428	0	2432	0.004						480143	0.46	33056	0.04	6640
402	SAMEA3487044.contigs.fa	50	1840146		525224	0.07	12040	0	2332	0.004						480870	0.45	31344	0.03	6564
403	SAMEA3487045.contigs.fa	415	2127288		603917	0.08	12912	0	2352	0.006						542905	0.54	39612	0.04	7616
404	SAMEA3487046.contigs.fa	68	1829067		522464	0.08	10292	0	2408	0.006						477780	0.45	31664	0.04	6676
405	SAMEA3487047.contigs.fa	54	1827117		521024	0.07	10380	0	2336	0.004						477502	0.45	32568	0.04	6684
406	SAMEA3487048.contigs.fa	65	1735766		493198	0.08	11416	0	2348	0.004						451117	0.42	30264	0.03	6624
407	SAMEA3487049.contigs.fa	35	1869908		532411	0.08	14360	0	2380	0.004						488792	0.46	33316	0.03	6676
408	SAMEA3487050.contigs.fa	33	1843302		526264	0.07	12104	0	2356	0.004						482489	0.45	31188	0.04	6584
409	SAMEA3487051.contigs.fa	53	1868501		533277	0.08	12200	0	2408	0.006						488186	0.46	31448	0.03	6624
410	SAMEA3487052.contigs.fa	55	1829835		521373	0.08	12116	0	2500	0.006						477835	0.44	30336	0.04	6708
411	SAMEA3487053.contigs.fa	50	1828848		521752	0.07	12052	0	2348	0.004						478049	0.45	33476	0.04	6604
412	SAMEA3487054.contigs.fa	42	1848196		527101	0.08	11824	0	2496	0.006						483049	0.45	30368	0.03	6672
413	SAMEA3487055.contigs.fa	60	1755799		498851	0.08	11784	0	2344	0.004						456104	0.42	31184	0.04	6672
414	SAMEA3487056.contigs.fa	77	1793930		509316	0.08	12260	0	2380	0.004						465403	0.43	30440	0.03	6492
415	SAMEA3487057.contigs.fa	62	1833710		522493	0.07	10192	0	2416	0.004						478874	0.45	31980	0.03	6620
416	SAMEA3487058.contigs.fa	65	1838300		523476	0.08	12136	0	2560	0.004						479238	0.44	32864	0.04	6680
417	SAMEA3487059.contigs.fa	56	1832363		522709	0.08	10124	0	2496	0.004						478677	0.45	33404	0.03	6640
418	SAMEA3487060.contigs.fa	85	1833089		523527	0.08	11808	0	2328	0.004						478563	0.45	32904	0.02	6660
419	SAMEA3487061.contigs.fa	73	1838263		523997	0.08	12140	0	2496	0.006						479239	0.45	31740	0.02	6584
420	SAMEA3487062.contigs.fa	67	1833049		523035	0.07	12140	0	2340	0.004						478954	0.45	33064	0.03	6604
421	SAMEA3487063.contigs.fa	59	1821017		519660	0.07	12408	0	2500	0.006						475088	0.44	32936	0.02	6640
422	SAMEA3487064.contigs.fa	65	1835378		523862	0.08	11896	0	2432	0.004						479368	0.44	31820	0.03	6612
423	SAMEA3487065.contigs.fa	52	1754472		498252	0.08	12172	0	2340	0.004						456163	0.42	31400	0.03	6656
424	SAMEA3487066.contigs.fa	93	1842079		523424	0.08	12232	0	2348	0.006						477716	0.45	33520	0.04	6560
425	SAMEA3487067.contigs.fa	51	1825807		520849	0.08	12132	0	2344	0.004						477512	0.44	31988	0.03	6644
426	SAMEA3487068.contigs.fa	64	1828846		522562	0.08	11988	0	2348	0.006						477731	0.44	32912	0.02	6660
427	SAMEA3487069.contigs.fa	63	1833880		523104	0.08	11912	0	2312	0.004						478783	0.45	32300	0.03	6696
428	SAMEA3487070.contigs.fa	48	1825012		520967	0.08	12108	0	2488	0.004						476992	0.44	30852	0.03	6696
429	SAMEA3487071.contigs.fa	54	1829144		521402	0.07	12240	0	2328	0.004						477592	0.45	31472	0.03	6732
430	SAMEA3487072.contigs.fa	52	1656782		471320	0.08	9832	0	2296	0.004						432216	0.4	29420	0.04	6424
431	SAMEA3487073.contigs.fa	101	1844580		523725	0.08	12040	0	2492	0.004						477498	0.45	30368	0.02	6608
432	SAMEA3487074.contigs.fa	51	1875873		534896	0.07	12756	0	2496	0.006						489774	0.47	32408	0.02	6692
433	SAMEA3487075.contigs.fa	51	1825085		520521	0.08	12304	0	2368	0.006						476813	0.45	32940	0.04	6716
434	SAMEA3487076.contigs.fa	141	1884682		538708	0.07	12736	0	2420	0.006						490838	0.46	33544	0.04	6944
435	SAMEA3487077.contigs.fa	48	1824652		520600	0.08	12128	0	2336	0.004						476963	0.45	31748	0.03	6688
436	SAMEA3487078.contigs.fa	58	1826255		521160	0.08	12020	0	2420	0.004						477171	0.45	33600	0.03	6708
437	SAMEA3487079.contigs.fa	55	1833441		523014	0.07	12248	0	2496	0.004						479088	0.45	31604	0.03	6660
438	SAMEA3487080.contigs.fa	61	1794534		509286	0.08	12232	0	2484	0.004						466325	0.44	30384	0.02	6640
439	SAMEA3487081.contigs.fa	65	1831176		522236	0.07	12428	0	2360	0.004						478333	0.45	33496	0.04	6564
440	SAMEA3487082.contigs.fa	40	1653954		470444	0.08	11912	0	2308	0.004						431814	0.4	30560	0.04	6352
441	SAMEA3487083.contigs.fa	29	1758170		500496	0.08	12048	0	2356	0.004						458853	0.43	32448	0.04	6620
442	SAMEA3487084.contigs.fa	22	1632146		464138	0.08	11936	0	2356	0.004						424944	0.39	30128	0.03	6292
443	SAMEA3487085.contigs.fa	67	1839818		524863	0.08	12072	0	2372	0.006						480194	0.45	31980	0.03	7148
444	SAMEA3487086.contigs.fa	56	1782659		506278	0.08	12256	0	2492	0.004						463358	0.44	32820	0.02	6628
445	SAMEA3487087.contigs.fa	70	1764129		500651	0.09	12076	0	2344	0.004						458569	0.43	32952	0.02	6620
446	SAMEA3487088.contigs.fa	45	1718969		489306	0.08	14052	0	2340	0.004						447961	0.42	29836	0.03	6716
447	SAMEA3556505.contigs.fa	71	1865074		530519	0.08	12944	0	2536	0.006						484719	0.46	32804	0.03	6676
448	SAMEA3556506.contigs.fa	40	1772457		504511	0.08	12328	0	2348	0.006						462170	0.44	31428	0.02	6456
449	SAMEA3556507.contigs.fa	36	1743600		496605	0.08	12308	0	2356	0.004						454616	0.43	31476	0.03	6712
450	SAMEA3556508.contigs.fa	95	1709956		487589	0.08	11716	0	2404	0.004						445868	0.42	29648	0.04	6708
451	SAMEA3556509.contigs.fa	32	1701544		483845	0.08	11948	0	2340	0.004						444024	0.41	30828	0.03	6676
452	SAMEA3556510.contigs.fa	23	1752250		498010	0.08	12220	0	2496	0.004						456518	0.43	31424	0.03	6712
453	SAMEA3556511.contigs.fa	41	1644431		468284	0.08	9820	0	2400	0.004						428815	0.4	29816	0.02	6380
454	SAMEA3556512.contigs.fa	300	1661811		472534	0.07	9644	0	2400	0.004						430415	0.4	30896	0.04	6388
455	SAMEA3556513.contigs.fa	17	1680965		478344	0.08	11740	0	2400	0.004						438961	0.4	31412	0.02	6744
456	SAMEA3556514.contigs.fa	30	1648959		469649	0.08	11652	0	2496	0.004						430532	0.39	30928	0.03	6296
457	SAMEA3556515.contigs.fa	813	3568638		1042693	0.07	20328	0.01	2416	0.01						942411	1.06	50368	0.05	8884
458	SAMEA3556516.contigs.fa	91	1804952		514925	0.08	12168	0	2432	0.004						469405	0.44	31904	0.04	6620
459	SAMEA3556517.contigs.fa	53	1641965		469069	0.08	9912	0	2436	0.004						428659	0.39	30792	0.03	6380
460	SAMEA3556518.contigs.fa	366	4491581		1306905	0.12	24420	0.01	2492	0.012						1186829	1.41	65592	0.06	9852
461	SAMEA3556519.contigs.fa	29	1746507		496420	0.08	11804	0	2396	0.004						455376	0.43	30460	0.03	6604
462	SAMEA3556520.contigs.fa	31	1705202		484681	0.08	11788	0	2280	0.004						444940	0.41	30268	0.03	6712
463	SAMEA3556521.contigs.fa	44	1779424		504445	0.08	12248	0	2344	0.004						462211	0.44	32324	0.03	6700
464	SAMEA3556522.contigs.fa	437	4446189		1291288	0.12	23568	0.01	2320	0.012						1175497	1.4	66284	0.06	9864
465	SAMEA3556523.contigs.fa	45	1804851		513189	0.08	12276	0	2484	0.004						468396	0.45	30888	0.03	6672
466	SAMEA3556524.contigs.fa	44	1877719		532658	0.08	12352	0	2380	0.004						487677	0.47	33048	0.03	6716
467	SAMEA3556526.contigs.fa	52	1812778		518384	0.08	11876	0	5464	0.004						474485	0.44	29692	0.03	6768
468	SAMEA3556527.contigs.fa	23	1726639		490895	0.08	12112	0	2496	0.004						450874	0.41	32316	0.03	6700
469	SAMEA3556528.contigs.fa	15	1717916		488388	0.08	9936	0	2356	0.004						448586	0.41	29532	0.02	6576
470	SAMEA3556529.contigs.fa	122	1839961		524766	0.07	10524	0	2328	0.004						478325	0.44	33504	0.04	6720
471	SAMEA3556530.contigs.fa	34	1735016		494012	0.08	11764	0	2368	0.004						452191	0.42	32072	0.03	6716
472	SAMEA3556531.contigs.fa	55	1746343		497525	0.08	11792	0	2536	0.004						454877	0.41	30248	0.02	6664
473	SAMEA3556532.contigs.fa	52	1737668		494396	0.07	12028	0	2552	0.004						452592	0.42	31604	0.03	6620
474	SAMEA3556533.contigs.fa	21	1717384		488180	0.08	11784	0	2352	0.004						446955	0.41	30800	0.02	6676
475	SAMEA3556534.contigs.fa	20	1731338		492866	0.08	11716	0	2552	0.004						451889	0.42	31540	0.03	6640
476	SAMEA3556535.contigs.fa	30	1640394		466542	0.08	11600	0	2408	0.004						427751	0.39	30572	0.02	6400
477	SAMEA3556536.contigs.fa	35	1667956		474689	0.08	11560	0	2560	0.004						435245	0.4	30528	0.03	6396
478	SAMEA3556537.contigs.fa	40	1747266		498009	0.08	11864	0	2384	0.004						456105	0.42	31500	0.03	6548
479	SAMEA3556538.contigs.fa	34	1666462		474689	0.08	11928	0	2552	0.004						435153	0.4	30432	0.03	6508
480	SAMEA3556539.contigs.fa	23	1724334		489781	0.08	12176	0	2324	0.004						449667	0.41	30376	0.03	6616
481	SAMEA3556540.contigs.fa	86	1816523		515213	0.08	12232	0	2352	0.004						470424	0.43	30324	0.03	6676
482	SAMEA3556541.contigs.fa	166	1788696		509709	0.08	12316	0	2320	0.004						464463	0.42	31972	0.04	6696
483	SAMEA3556542.contigs.fa	106	1779982		506214	0.08	12204	0	2352	0.004						461961	0.42	31800	0.03	6708
484	SAMEA3556543.contigs.fa	34	1705978		485659	0.08	12080	0	2496	0.004						445150	0.41	30460	0.03	6640
485	SAMEA3556544.contigs.fa	29	1705315		485365	0.08	12272	0	2352	0.004						445179	0.41	31496	0.03	6624
486	SAMEA3556545.contigs.fa	41	1686449		480174	0.08	11968	0	2364	0.006						440120	0.41	29464	0.02	6612
487	SAMEA3556546.contigs.fa	25	1667756		473910	0.08	9868	0	2340	0.004						434006	0.4	30184	0.03	6464
488	SAMEA3556547.contigs.fa	47	1826524		518883	0.08	11768	0	2552	0.006						475360	0.45	31184	0.03	6564
489	SAMEA3556548.contigs.fa	26	1672019		475963	0.08	11880	0	2324	0.004						436511	0.4	30904	0.02	6748
490	SAMEA3556549.contigs.fa	44	1744468		495259	0.09	11684	0	2496	0.004						452466	0.42	30880	0.04	6700
491	SAMEA3556550.contigs.fa	54	1808721		514003	0.08	12192	0	2400	0.004						470904	0.44	33552	0.02	6568
492	SAMEA3556551.contigs.fa	28	1723504		490468	0.08	10220	0	2352	0.004						450170	0.41	32040	0.04	6744
493	SAMEA3556552.contigs.fa	11	1680237		477566	0.08	11956	0	2356	0.004						438974	0.4	30932	0.02	6592
494	SAMEA3556553.contigs.fa	21	1721060		489599	0.08	11568	0	2392	0.004						449272	0.41	31288	0.02	6624
495	SAMEA3556554.contigs.fa	25	1722788		490211	0.08	14168	0	2332	0.006						449925	0.41	31412	0.04	6676
496	SAMEA3556555.contigs.fa	19	1616243		460052	0.08	11596	0	2400	0.004						422285	0.39	29980	0.03	6320
497	SAMEA3556556.contigs.fa	20	1623089		462265	0.08	9764	0	2408	0.004						424404	0.39	30376	0.03	6380
498	SAMEA3556557.contigs.fa	1525	9606160		2812827	0.18	30184	0.02	3412	0.026						2535134	4.27	127680	0.1	16084
499	SAMEA3556558.contigs.fa	24	1616482		460706	0.08	9496	0	2420	0.004						422504	0.38	30364	0.03	6296
500	SAMEA3556559.contigs.fa	30	1687314		479871	0.08	11748	0	2352	0.004						440173	0.41	30828	0.04	6720
501	SAMEA3556560.contigs.fa	58	1815848		515695	0.08	12404	0	2396	0.004						471740	0.44	31536	0.03	6620
502	SAMEA3556561.contigs.fa	379	4525484		1315262	0.12	23668	0.01	2432	0.012						1193118	1.43	68356	0.06	11260
503	SAMEA3556562.contigs.fa	19	1692803		480776	0.08	9804	0	2400	0.004						441860	0.4	31268	0.03	6620
504	SAMEA3556563.contigs.fa	17	1692231		480819	0.08	11880	0	2400	0.004						441705	0.4	31292	0.03	6488
505	SAMEA3556564.contigs.fa	28	1693971		481804	0.08	10052	0	2496	0.004						442355	0.4	30492	0.03	6612
506	SAMEA3556565.contigs.fa	27	1640284		468364	0.08	9860	0	2344	0.004						428888	0.39	30300	0.04	6408
507	SAMEA3556566.contigs.fa	38	1688424		480593	0.08	11868	0	2372	0.004						440938	0.4	30860	0.02	6680
508	SAMEA3556567.contigs.fa	32	1648879		469929	0.08	11824	0	2496	0.004						430980	0.39	30900	0.04	6444
509	SAMEA3556568.contigs.fa	26	1717475		488822	0.08	11700	0	2348	0.004						447927	0.41	30392	0.03	6744
510	SAMEA3682999.contigs.fa	78	1815516		517763	0.08	12280	0	2496	0.004						473895	0.43	30924	0.03	6720
511	SAMEA3683000.contigs.fa	75	1811571		517415	0.08	12200	0	2496	0.004						472803	0.43	30456	0.04	6712
512	SAMEA3683001.contigs.fa	61	1835757		523776	0.09	11808	0	2400	0.006						479576	0.43	31404	0.03	6664
513	SAMEA3683002.contigs.fa	46	1751448		500457	0.07	12228	0	2340	0.004						458439	0.42	30916	0.02	6620
514	SAMEA3683003.contigs.fa	27	1690995		483790	0.07	9988	0	2560	0.004						444255	0.4	30416	0.04	6632
515	SAMEA3683004.contigs.fa	26	1690378		483436	0.07	11956	0	2408	0.004						443871	0.4	31476	0.03	6732
516	SAMEA3683005.contigs.fa	30	1784470		510099	0.08	9736	0	2360	0.004						468093	0.42	30904	0.03	6660
517	SAMEA3683006.contigs.fa	85	1869467		533351	0.08	14380	0	2400	0.004						488237	0.45	31720	0.04	6644
518	SAMEA3683007.contigs.fa	34	1694467		484149	0.07	9548	0	2396	0.004						444547	0.4	30240	0.02	6640
519	SAMEA3683008.contigs.fa	12	1669124		476884	0.07	11700	0	2432	0.004						438599	0.4	29392	0.02	6592
520	SAMEA3683009.contigs.fa	17	1670325		478163	0.08	11820	0	2384	0.004						438895	0.41	30704	0.03	6656
521	SAMEA3683010.contigs.fa	36	1726414		493646	0.08	12196	0	2348	0.004						452659	0.41	30456	0.04	6676
522	SAMEA3683011.contigs.fa	31	1782255		510256	0.08	9820	0	2368	0.004						467828	0.43	31084	0.04	6768
523	SAMEA3683012.contigs.fa	27	1691014		483832	0.08	11684	0	2348	0.004						443942	0.41	29888	0.02	6612
524	SAMEA3683013.contigs.fa	26	1690368		483490	0.07	9896	0	2352	0.004						444313	0.4	30884	0.04	6620
525	SAMEA3683014.contigs.fa	40	1750372		500551	0.08	11700	0	2400	0.004						458720	0.42	32984	0.03	6640
526	SAMEA3683015.contigs.fa	67	1856110		529391	0.08	12392	0	2368	0.004						483904	0.44	30372	0.03	6612
527	SAMEA3683016.contigs.fa	52	1768576		506256	0.07	11996	0	2400	0.004						462658	0.43	31436	0.03	6616
528	SAMEA3683017.contigs.fa	30	1692535		484350	0.07	10000	0	2496	0.004						444250	0.41	29608	0.04	6664
529	SAMEA3683018.contigs.fa	30	1692511		484341	0.08	12100	0	2364	0.004						444373	0.4	30944	0.04	6696
530	SAMEA3683019.contigs.fa	25	1767208		504697	0.07	12228	0	2344	0.004						463358	0.43	31344	0.03	6772
531	SAMEA3683020.contigs.fa	25	1691382		483870	0.07	11508	0	2352	0.004						444030	0.41	30892	0.03	6672
532	SAMEA3683021.contigs.fa	25	1691243		483511	0.07	9700	0	2316	0.004						443963	0.4	30348	0.03	6700
533	SAMEA3683022.contigs.fa	57	1945827		555261	0.08	12868	0	2404	0.004						507986	0.47	31480	0.04	6984
534	SAMEA3683023.contigs.fa	19	1715723		490649	0.07	9952	0	2412	0.004						450850	0.41	30948	0.03	6696
535	SAMEA3683024.contigs.fa	57	1736504		496229	0.08	9784	0	2380	0.004						454907	0.41	30292	0.03	6668
536	SAMEA3683025.contigs.fa	24	1713405		489346	0.08	12096	0	2496	0.004						449929	0.41	30532	0.03	6664
537	SAMEA3683026.contigs.fa	46	1783376		509577	0.08	11768	0	2396	0.004						467625	0.43	32324	0.03	6604
538	SAMEA3683027.contigs.fa	73	1908398		543829	0.08	12648	0	2416	0.004						497156	0.46	31872	0.03	7040
539	SAMEA3683028.contigs.fa	74	1849766		527339	0.07	12280	0	2380	0.004						482039	0.44	32460	0.03	6620
540	SAMEA3683029.contigs.fa	24	1691281		483706	0.07	11612	0	2400	0.004						443995	0.4	30212	0.03	6716
541	SAMEA3683030.contigs.fa	25	1661363		476238	0.07	9788	0	2560	0.004						437754	0.39	30860	0.04	6352
542	SAMEA3683031.contigs.fa	17	1715954		490445	0.08	12236	0	2560	0.004						450710	0.41	30952	0.04	6560
543	SAMEA3683032.contigs.fa	19	1691677		483635	0.07	12004	0	2564	0.004						443899	0.41	30952	0.04	6632
544	SAMEA3683033.contigs.fa	26	1717417		490884	0.07	10076	0	2352	0.004						450536	0.41	30976	0.03	6664
545	SAMEA3683034.contigs.fa	23	1691604		483560	0.07	11764	0	2556	0.004						443972	0.4	30340	0.02	6584
546	SAMEA3683035.contigs.fa	23	1691606		483715	0.07	11456	0	2416	0.004						444090	0.4	29888	0.03	6600
547	SAMEA3683036.contigs.fa	27	1691809		483906	0.07	11976	0	2352	0.004						444194	0.41	29636	0.03	6628
548	SAMEA3683037.contigs.fa	26	1691687		484023	0.07	9596	0	2552	0.004						444115	0.41	31100	0.03	6636
549	SAMEA3683038.contigs.fa	39	1758367		501644	0.08	11940	0	2360	0.004						460598	0.42	30972	0.04	6696
550	SAMEA3683039.contigs.fa	32	1720234		491508	0.07	11684	0	2344	0.004						451219	0.41	29644	0.03	6768
551	SAMEA3683040.contigs.fa	25	1690940		484052	0.08	11544	0	2496	0.004						443507	0.4	30888	0.03	6664
552	SAMEA3683041.contigs.fa	47	1835565		523581	0.09	12264	0	2428	0.004						480381	0.44	31940	0.02	6580
553	SAMEA3683042.contigs.fa	18	1691766		483166	0.07	12016	0	2400	0.004						443865	0.4	29924	0.04	6572
554	SAMEA3683043.contigs.fa	25	1783412		509618	0.08	11712	0	2496	0.004						467756	0.42	30268	0.04	6712
555	SAMEA3683044.contigs.fa	23	1691606		483686	0.08	11880	0	2432	0.004						444033	0.4	31424	0.04	6604
556	SAMEA3683045.contigs.fa	23	1691603		483582	0.07	11968	0	2408	0.004						444105	0.4	29688	0.03	6588
557	SAMEA3683046.contigs.fa	46	1866777		533472	0.08	12612	0	2328	0.006						487939	0.45	33148	0.02	6744
558	SAMEA3683047.contigs.fa	20	1670601		477260	0.08	11704	0	2496	0.004						438878	0.4	31456	0.04	6680
559	SAMEA3683048.contigs.fa	25	1638950		469900	0.07	11692	0	2340	0.004						431789	0.39	29820	0.04	6516
560	SAMEA3683049.contigs.fa	72	1908074		544080	0.07	12780	0	2340	0.006						496945	0.46	32548	0.02	6884
561	SAMEA3683050.contigs.fa	31	1692363		484017	0.08	11652	0	2348	0.004						444321	0.4	30264	0.04	6544
562	SAMEA3683051.contigs.fa	23	1673467		478510	0.08	9896	0	2344	0.004						439276	0.4	30748	0.04	6712
563	SAMEA3683052.contigs.fa	24	1673130		478506	0.07	9960	0	2552	0.004						439181	0.4	29796	0.03	6620
564	SAMEA3683053.contigs.fa	22	1691815		483804	0.07	11888	0	2380	0.004						444170	0.41	31012	0.02	6576
565	SAMEA3683054.contigs.fa	27	1718559		491456	0.08	12244	0	2500	0.004						451270	0.41	31184	0.03	6744
566	SAMEA3683055.contigs.fa	27	1603832		460029	0.07	11380	0	2344	0.004						422838	0.38	30352	0.03	6416
567	SAMEA3683056.contigs.fa	73	1858043		529504	0.07	12056	0	2424	0.004						484332	0.45	32644	0.03	6716
568	SAMEA3683057.contigs.fa	32	1765218		504347	0.08	12136	0	2352	0.004						462901	0.43	31864	0.04	6572
569	SAMEA3683058.contigs.fa	21	1782803		509145	0.07	12340	0	2496	0.006						467591	0.42	32056	0.04	6468
570	SAMEA3683059.contigs.fa	27	1691867		483700	0.07	11656	0	2340	0.004						444064	0.4	30992	0.02	6568
571	SAMEA3683060.contigs.fa	23	1691602		483642	0.08	11560	0	2548	0.004						444210	0.4	31356	0.02	6676
572	SAMEA3683061.contigs.fa	23	1691604		483565	0.07	10020	0	2356	0.004						443933	0.4	31356	0.04	6632
573	SAMEA3683062.contigs.fa	11	1669338		476806	0.08	8012	0	2400	0.004						438544	0.39	30884	0.03	6364
574	SAMEA3683063.contigs.fa	28	1640193		469629	0.07	11936	0	2564	0.004						432025	0.39	29380	0.03	6372
575	SAMEA3683064.contigs.fa	997	2867328		810413	0.07	17420	0	2376	0.008						677892	0.76	45088	0.03	7976
576	SAMEA3683065.contigs.fa	30	1693828		484298	0.07	11688	0	2328	0.004						444646	0.4	31288	0.02	6572
577	SAMEA3683066.contigs.fa	23	1691606		483481	0.07	11840	0	2408	0.004						444060	0.41	31476	0.03	6660
578	SAMEA3683067.contigs.fa	27	1691363		483846	0.07	9912	0	2340	0.004						444339	0.4	30428	0.04	6628
579	SAMEA3683068.contigs.fa	27	1691824		483782	0.08	9960	0	2352	0.004						443881	0.4	30828	0.03	6628
580	SAMEA3683069.contigs.fa	23	1691604		483616	0.07	12060	0	2332	0.004						444095	0.4	31036	0.03	6624
581	SAMEA3683070.contigs.fa	56	1885810		538497	0.08	12464	0	2496	0.006						492521	0.45	30952	0.03	6616
582	SAMEA3683071.contigs.fa	64	1912862		545846	0.09	14660	0	2340	0.006						499209	0.46	32448	0.04	6836
583	SAMEA3683072.contigs.fa	114	1881667		535860	0.07	12432	0	2496	0.006						489893	0.44	30552	0.03	6640
584	SAMEA3683073.contigs.fa	784	2125980		595713	0.07	13696	0	2484	0.006						527763	0.52	39596	0.04	7372
585	SAMEA3683074.contigs.fa	23	1691603		483606	0.07	11968	0	2496	0.004						443884	0.4	31272	0.03	6644
586	SAMEA3683075.contigs.fa	25	1691240		483768	0.07	11940	0	2552	0.004						444247	0.4	31936	0.03	6596
587	SAMEA3683076.contigs.fa	23	1691461		483588	0.07	11976	0	2328	0.004						443980	0.41	31468	0.03	6684
588	SAMEA3683077.contigs.fa	23	1691606		483584	0.08	13632	0	2432	0.004						444165	0.4	30856	0.04	6656
589	SAMEA3683078.contigs.fa	58	1836894		524457	0.08	12420	0	2340	0.004						480437	0.44	31820	0.03	6748
590	SAMEA3683079.contigs.fa	61	1833551		522798	0.08	12280	0	2344	0.004						478738	0.44	32520	0.03	6676
591	SAMEA3683080.contigs.fa	19	1576168		451726	0.08	11412	0	2400	0.004						415674	0.37	29296	0.03	6304
592	SAMEA3683081.contigs.fa	13	1669480		476745	0.07	11708	0	2360	0.004						438670	0.4	30612	0.03	6736
593	SAMEA3683082.contigs.fa	23	1783625		509444	0.07	12000	0	2408	0.004						467753	0.43	29856	0.02	6660
594	SAMEA3683083.contigs.fa	24	1691761		483613	0.07	12112	0	2416	0.004						444127	0.41	30932	0.04	6664
595	SAMEA3683084.contigs.fa	22	1691069		483418	0.08	11896	0	2556	0.004						444017	0.4	30832	0.04	6768
596	SAMEA3683085.contigs.fa	23	1691595		483590	0.07	9780	0	2496	0.004						444060	0.4	30796	0.03	6720
597	SAMEA3683086.contigs.fa	15	1692565		482930	0.07	11888	0	2320	0.004						443974	0.41	29172	0.03	6612
598	SAMEA3683087.contigs.fa	61	1874974		535998	0.08	12512	0	2436	0.004						490101	0.46	33180	0.04	6772
599	SAMEA3683088.contigs.fa	17	1691606		483117	0.07	11936	0	2316	0.004						443742	0.41	31896	0.04	6604
600	SAMEA3683089.contigs.fa	21	1691460		483480	0.07	9620	0	2544	0.004						444153	0.4	31432	0.03	6664
601	SAMEA3683090.contigs.fa	107	1906242		543530	0.08	12904	0	2496	0.004						496244	0.46	33616	0.03	6756
602	SAMEA3683091.contigs.fa	30	1794828		513335	0.08	12280	0	2288	0.004						470727	0.43	32776	0.02	6572
603	SAMEA3683092.contigs.fa	49	1693902		485578	0.08	7916	0	2348	0.004						444527	0.4	31916	0.02	6576
604	SAMEA3683093.contigs.fa	31	1783246		510077	0.08	12200	0	2380	0.004						468331	0.43	30784	0.03	6508
605	SAMEA3683094.contigs.fa	25	1689976		483455	0.07	11720	0	2552	0.004						443786	0.4	29560	0.04	6628
606	SAMEA3683095.contigs.fa	151	1714343		490929	0.07	12080	0	2408	0.004						447926	0.41	30776	0.03	6672
607	SAMEA3683096.contigs.fa	30	1691575		484011	0.08	11752	0	2344	0.004						444023	0.4	29932	0.03	6688
608	SAMEA3683097.contigs.fa	26	1691677		483739	0.07	11700	0	2328	0.004						444016	0.4	30940	0.03	6756
609	SAMEA3683098.contigs.fa	27	1691363		483815	0.08	9792	0	2432	0.004						444101	0.4	30768	0.03	6616
610	SAMEA3683099.contigs.fa	28	1691540		483834	0.08	11832	0	2348	0.004						444031	0.41	31436	0.03	6720
611	SAMEA3683100.contigs.fa	24	1691284		483815	0.07	9696	0	2416	0.004						444027	0.41	31372	0.04	6556
612	SAMEA3683101.contigs.fa	171	1791193		512781	0.08	12140	0	2356	0.004						467465	0.43	30824	0.04	6640
613	SAMEA3683102.contigs.fa	29	1782943		510109	0.08	12144	0	2432	0.006						467397	0.43	32888	0.04	6612
614	SAMEA3683103.contigs.fa	111	1853996		529942	0.08	12224	0	2400	0.004						483337	0.45	32572	0.03	6628
615	SAMEA3683104.contigs.fa	25	1690253		483487	0.08	11768	0	2356	0.004						443931	0.4	31440	0.03	6660
616	SAMEA3683105.contigs.fa	49	1792318		512440	0.07	12328	0	3480	0.004						470073	0.43	30224	0.04	6612
617	SAMEA3683106.contigs.fa	35	1785103		510801	0.07	12348	0	2408	0.004						468076	0.43	29576	0.02	6720
618	SAMEA3683107.contigs.fa	89	1853199		528613	0.08	11704	0	2492	0.004						482927	0.45	30272	0.04	6568
619	SAMEA3683108.contigs.fa	23	1660917		476419	0.08	12020	0	2344	0.004						436496	0.39	30408	0.03	6392
620	SAMEA3683109.contigs.fa	30	1690626		483791	0.08	11980	0	2560	0.004						444150	0.4	30756	0.02	6588
621	SAMEA3683110.contigs.fa	31	1783891		510127	0.08	11860	0	2344	0.004						467949	0.43	29648	0.03	6628
622	SAMEA3683111.contigs.fa	34	1781726		509919	0.08	11968	0	2348	0.004						467460	0.43	32932	0.02	6684
623	SAMEA3683112.contigs.fa	31	1765738		504819	0.08	12028	0	2400	0.004						462983	0.42	32816	0.02	6560
624	SAMEA3683113.contigs.fa	34	1783571		510206	0.07	12084	0	2380	0.004						468102	0.43	32472	0.04	6632
625	SAMEA3683114.contigs.fa	23	1689421		483171	0.08	10016	0	2384	0.004						443925	0.4	30296	0.03	6688
626	SAMEA3683115.contigs.fa	26	1690917		483796	0.08	11872	0	2340	0.004						444520	0.4	31616	0.03	6704
627	SAMEA3683116.contigs.fa	19	1691617		483345	0.09	9888	0	2332	0.004						444347	0.4	31056	0.02	6588
628	SAMEA3683117.contigs.fa	31	1691457		483785	0.07	11648	0	2404	0.004						444279	0.4	31284	0.04	6732
629	SAMEA3683118.contigs.fa	26	1783451		509361	0.08	11996	0	2348	0.006						467855	0.43	30376	0.04	6512
630	SAMEA3683119.contigs.fa	35	1781697		509894	0.08	12052	0	2432	0.004						467328	0.42	30360	0.03	6700
631	SAMEA3683120.contigs.fa	140	1711665		489981	0.07	11776	0	2356	0.004						447395	0.41	30424	0.04	6612
632	SAMEA3683121.contigs.fa	31	1692130		483999	0.08	11964	0	2416	0.004						444202	0.4	30428	0.03	6764
633	SAMEA3683122.contigs.fa	56	1876319		535337	0.08	12252	0	2416	0.004						490172	0.46	32996	0.04	6540
634	SAMEA3683123.contigs.fa	23	1691585		483538	0.07	11860	0	2340	0.004						443971	0.4	30360	0.04	6612
635	SAMEA3683124.contigs.fa	32	1692463		483607	0.07	10032	0	2392	0.004						444021	0.4	31560	0.03	6620
636	SAMEA3683125.contigs.fa	28	1783273		509970	0.07	12140	0	2380	0.004						467809	0.43	31348	0.04	6544
637	SAMEA3683126.contigs.fa	31	1692423		483867	0.07	12156	0	2416	0.004						444146	0.4	29968	0.04	6716
638	SAMEA3683127.contigs.fa	27	1691450		484020	0.07	12008	0	2408	0.004						444212	0.4	29808	0.03	6688
639	SAMEA3683128.contigs.fa	77	1852444		527621	0.08	12288	0	2408	0.004						482612	0.45	31924	0.02	6828
640	SAMEA3683129.contigs.fa	25	1692015		483678	0.07	11860	0	2344	0.004						444184	0.41	30540	0.04	6716
641	SAMEA3683130.contigs.fa	32	1783220		510495	0.07	12048	0	2372	0.004						467447	0.43	30820	0.04	6672
642	SAMEA3683131.contigs.fa	30	1691340		483819	0.08	11692	0	2496	0.004						444231	0.4	29280	0.03	6696
643	SAMEA3683132.contigs.fa	29	1691890		484033	0.07	11756	0	2560	0.004						444448	0.4	30224	0.04	6596
644	SAMEA3683133.contigs.fa	25	1690607		483675	0.07	11876	0	2344	0.004						443847	0.4	31888	0.04	6564
645	SAMEA3683134.contigs.fa	23	1689600		483565	0.07	9908	0	2552	0.004						444241	0.4	30464	0.03	6660
646	SAMEA3683135.contigs.fa	32	1782618		510232	0.07	11952	0	2560	0.004						467564	0.43	31940	0.03	6712
647	SAMEA3683136.contigs.fa	26	1690910		483847	0.07	8080	0	2560	0.004						444063	0.4	31800	0.04	6716
648	SAMEA3683137.contigs.fa	30	1783686		510149	0.07	12456	0	2492	0.004						468040	0.42	31392	0.04	6628
649	SAMEA3683138.contigs.fa	27	1672862		478731	0.07	12056	0	2348	0.004						439193	0.4	29548	0.03	6640
650	SAMEA3683139.contigs.fa	31	1784327		509985	0.08	10268	0	2560	0.004						468007	0.43	31748	0.03	6640
651	SAMEA3683140.contigs.fa	27	1691364		483790	0.08	11496	0	2352	0.004						443877	0.44	29660	0.04	6688
652	SAMEA3683141.contigs.fa	28	1691606		483647	0.08	11960	0	2380	0.004						444026	0.4	30968	0.04	6628
653	SAMEA3683142.contigs.fa	23	1782869		509621	0.08	12364	0	2328	0.004						467804	0.43	31472	0.02	6688
654	SAMEA3683143.contigs.fa	27	1783095		509859	0.08	12244	0	2336	0.004						467663	0.43	32532	0.02	6652
655	SAMEA3683144.contigs.fa	28	1691253		483562	0.07	7968	0	2296	0.004						444066	0.4	29292	0.04	6564
656	SAMEA3683145.contigs.fa	19	1691604		483407	0.08	9876	0	2496	0.004						444067	0.4	30472	0.04	6508
657	SAMEA3683146.contigs.fa	18	1691139		483317	0.08	11692	0	2408	0.004						443776	0.4	31500	0.03	6772
658	SAMEA3683147.contigs.fa	32	1785106		511071	0.08	12196	0	2332	0.004						468043	0.43	33568	0.03	6712
659	SAMEA3683148.contigs.fa	28	1692063		483925	0.08	9784	0	2400	0.004						443911	0.4	30828	0.04	6460
660	SAMEA3683149.contigs.fa	30	1783413		510200	0.08	12276	0	2332	0.004						467768	0.43	32392	0.04	6584
661	SAMEA3683150.contigs.fa	614	2796611		796197	0.08	17556	0	2356	0.008						692183	0.75	44696	0.04	7936
662	SAMEA3683151.contigs.fa	29	1691324		484252	0.08	11568	0	2424	0.004						444076	0.41	31692	0.04	6716
663	SAMEA3683152.contigs.fa	27	1691236		483466	0.08	11852	0	2336	0.004						444212	0.41	31004	0.02	6628
664	SAMEA3683153.contigs.fa	23	1691605		483484	0.07	11932	0	2356	0.004						444003	0.4	30928	0.03	6640
665	SAMEA3683154.contigs.fa	22	1780871		508805	0.08	12448	0	2336	0.004						467013	0.43	32524	0.03	6620
666	SAMEA3683155.contigs.fa	25	1783769		510274	0.08	12140	0	2560	0.004						467851	0.43	31976	0.02	6596
667	SAMEA3683156.contigs.fa	23	1691606		483711	0.07	11540	0	2344	0.004						444077	0.41	30400	0.02	6716
668	SAMEA3683157.contigs.fa	35	1774826		507488	0.08	12028	0	2496	0.004						464927	0.43	31376	0.03	6600
669	SAMEA3683158.contigs.fa	27	1686469		482372	0.07	11920	0	2356	0.004						441166	0.4	30800	0.03	6588
670	SAMEA3683159.contigs.fa	40	1775854		507422	0.08	11928	0	2548	0.004						465230	0.43	30976	0.02	6644
671	SAMEA3683160.contigs.fa	29	1773344		506572	0.07	12436	0	2380	0.004						464302	0.43	31312	0.04	6620
672	SAMEA3683161.contigs.fa	571	2089962		591255	0.07	12616	0	2556	0.006						527330	0.5	32520	0.02	6960
673	SAMEA3683162.contigs.fa	36	1780440		509266	0.08	12384	0	2344	0.004						466527	0.43	31440	0.03	6612
674	SAMEA3683163.contigs.fa	53	1816114		518613	0.07	12420	0	2340	0.004						475155	0.44	33548	0.03	6644
675	SAMEA3683164.contigs.fa	49	1815316		518758	0.08	12188	0	2424	0.006						474817	0.44	33464	0.04	6716
676	SAMEA3683165.contigs.fa	31	1763404		503853	0.08	14248	0	2408	0.004						462532	0.42	30456	0.04	6620
677	SAMEA3683166.contigs.fa	37	1775373		507637	0.08	12136	0	2544	0.004						465116	0.43	32008	0.03	6636
678	SAMEA3683167.contigs.fa	67	1816179		519351	0.07	12408	0	2408	0.004						474529	0.43	30368	0.02	6660
679	SAMEA3683168.contigs.fa	60	1815917		518763	0.07	12152	0	2552	0.004						475245	0.43	33552	0.03	6640
680	SAMEA3683169.contigs.fa	28	1774915		506059	0.08	12108	0	2500	0.004						464695	0.42	33148	0.04	6664
681	SAMEA3683170.contigs.fa	32	1750970		499959	0.08	11780	0	2328	0.004						458869	0.42	31412	0.03	6700
682	SAMEA3683171.contigs.fa	49	1814930		518399	0.08	10056	0	2496	0.004						475266	0.44	32872	0.04	6584
683	SAMEA3683172.contigs.fa	50	1815549		518799	0.07	12272	0	2348	0.004						475024	0.43	31556	0.03	6636
684	SAMEA3683173.contigs.fa	56	1820100		520378	0.08	12176	0	2304	0.004						476561	0.44	32944	0.04	6728
685	SAMEA3683174.contigs.fa	55	1814571		518816	0.08	12400	0	2408	0.004						475260	0.44	29788	0.03	6644
686	SAMEA3683175.contigs.fa	176	1832817		525548	0.07	12096	0	2344	0.004						477935	0.44	31680	0.03	6712
687	SAMEA3683176.contigs.fa	52	1814306		518469	0.07	12248	0	2340	0.004						475005	0.44	32124	0.03	6676
688	SAMEA3683177.contigs.fa	50	1814086		518859	0.07	12168	0	2340	0.004						475071	0.44	31680	0.03	6696
689	SAMEA3683178.contigs.fa	53	1815616		519017	0.07	12208	0	2496	0.004						475500	0.44	33060	0.03	6724
690	SAMEA3683179.contigs.fa	46	1814871		518766	0.07	12176	0	2432	0.004						474682	0.43	31488	0.02	6680
691	SAMEA3683180.contigs.fa	37	1808528		516744	0.08	10348	0	2400	0.006						473554	0.43	31904	0.04	6600
692	SAMEA3683181.contigs.fa	38	1774835		506531	0.08	10200	0	2380	0.006						464847	0.43	31356	0.04	6688
693	SAMEA3683182.contigs.fa	36	1783141		509812	0.07	12388	0	2336	0.004						467197	0.42	30492	0.03	6596
694	SAMEA3683183.contigs.fa	57	1814605		519033	0.07	12156	0	2356	0.004						475207	0.44	32860	0.03	6628
695	SAMEA3683184.contigs.fa	39	1815062		518206	0.07	12324	0	2372	0.004						474913	0.44	31272	0.04	6616
696	SAMEA3683185.contigs.fa	51	1815330		519008	0.07	12096	0	2552	0.004						475678	0.43	30900	0.04	6560
697	SAMEA3683186.contigs.fa	62	1814699		520028	0.08	12064	0	2536	0.006						475389	0.44	31364	0.04	6776
698	SAMEA3683187.contigs.fa	27	1744277		498628	0.08	11972	0	2380	0.004						457010	0.42	31508	0.03	6712
699	SAMEA3683188.contigs.fa	22	1784373		509708	0.07	12144	0	2348	0.004						468164	0.43	31452	0.02	6612
700	SAMEA3683189.contigs.fa	18	1691550		483857	0.07	11852	0	2392	0.004						443984	0.4	31288	0.02	6772
701	SAMEA3683190.contigs.fa	25	1785414		510941	0.08	11932	0	2432	0.004						468471	0.43	32932	0.04	6624
702	SAMEA3683191.contigs.fa	22	1692142		483709	0.08	10048	0	2392	0.004						444194	0.4	29660	0.03	6656
703	SAMEA3683192.contigs.fa	23	1691563		484381	0.08	11844	0	2400	0.004						444034	0.4	31248	0.03	6588
704	SAMEA3683193.contigs.fa	16	1692068		483841	0.07	9972	0	2352	0.004						443763	0.4	30212	0.03	6768
705	SAMEA3683194.contigs.fa	22	1781974		510042	0.07	11700	0	2496	0.004						467020	0.43	29580	0.03	6636
706	SAMEA3683195.contigs.fa	21	1692267		484177	0.07	11608	0	2436	0.004						443736	0.4	30440	0.04	6612
707	SAMEA3683196.contigs.fa	18	1673573		478409	0.08	11924	0	2352	0.004						439251	0.4	30380	0.02	6672
708	SAMEA3683197.contigs.fa	20	1692718		484183	0.07	12008	0	2348	0.004						444450	0.41	30768	0.02	6676
709	SAMEA3683198.contigs.fa	36	1788138		512224	0.08	11848	0	2496	0.004						469070	0.42	30564	0.03	6644
710	SAMEA3683199.contigs.fa	19	1692302		484187	0.07	11560	0	2500	0.004						444523	0.4	30928	0.03	6724
711	SAMEA3683200.contigs.fa	52	1880598		536812	0.07	12712	0	2388	0.006						491420	0.45	31056	0.04	6616
712	SAMEA3683201.contigs.fa	28	1694643		485205	0.07	11832	0	2396	0.004						444648	0.41	30792	0.02	6556
713	SAMEA3683202.contigs.fa	22	1691557		484129	0.07	12028	0	2328	0.004						443871	0.4	30360	0.02	6680
714	SAMEA3683203.contigs.fa	26	1694169		485024	0.08	11892	0	2380	0.004						444753	0.4	30784	0.04	6640
715	SAMEA3683204.contigs.fa	21	1692257		484072	0.08	11712	0	2400	0.004						444395	0.41	30004	0.02	6680
716	SAMEA3683205.contigs.fa	25	1782250		509403	0.08	9796	0	2344	0.004						466983	0.43	29844	0.04	6664
717	SAMEA3683206.contigs.fa	44	1812697		519031	0.08	12264	0	2352	0.004						474603	0.43	30420	0.04	6772
718	SAMEA3683207.contigs.fa	56	1753927		500685	0.07	11536	0	2432	0.004						457470	0.42	32424	0.02	6636
719	SAMEA3683208.contigs.fa	38	1727601		493881	0.08	11656	0	2340	0.004						453003	0.41	29452	0.03	6640
720	SAMEA3683209.contigs.fa	56	1768989		505996	0.07	11920	0	2416	0.004						462354	0.42	29432	0.04	6620
721	SAMEA3683210.contigs.fa	47	1782866		509361	0.07	12080	0	2344	0.004						466298	0.43	31284	0.03	6696
722	SAMEA3683211.contigs.fa	17	1623166		465128	0.07	11868	0	2416	0.004						428018	0.38	29300	0.04	6408
723	SAMEA3683212.contigs.fa	75	1837830		524710	0.07	12428	0	2380	0.004						480177	0.45	31360	0.03	6696
724	SAMEA3683213.contigs.fa	90	1820783		520383	0.08	12012	0	2448	0.004						474339	0.44	29636	0.03	6604
725	SAMEA3683214.contigs.fa	18	1593829		457202	0.07	11776	0	2324	0.004						420900	0.38	30952	0.03	6408
726	SAMEA3683215.contigs.fa	73	1799045		513703	0.08	12084	0	2420	0.004						468874	0.44	31888	0.03	6676
727	SAMEA3683216.contigs.fa	95	1825955		521592	0.07	11960	0	2484	0.004						475722	0.44	31452	0.02	6556
728	SAMEA3683217.contigs.fa	24	1622031		465302	0.07	11868	0	2400	0.004						428429	0.39	30812	0.03	6320
729	SAMEA3683218.contigs.fa	33	1733523		493452	0.08	12084	0	2380	0.004						452159	0.41	32040	0.04	6488
730	SAMEA3683219.contigs.fa	31	1664138		474879	0.08	11880	0	2304	0.004						435197	0.4	29572	0.04	6348
731	SAMEA3683220.contigs.fa	32	1758664		502527	0.08	12224	0	2344	0.004						460451	0.42	31396	0.03	6676
732	SAMEA3683221.contigs.fa	62	1868914		533438	0.07	12280	0	2352	0.004						487661	0.45	31372	0.04	6644
733	SAMEA3683222.contigs.fa	59	1841170		526155	0.08	12132	0	2384	0.004						481061	0.44	31408	0.02	6644
734	SAMEA3683223.contigs.fa	64	1797686		513905	0.08	11948	0	2348	0.004						470241	0.43	31388	0.04	6632
735	SAMEA3683224.contigs.fa	21	1618510		463843	0.07	11932	0	2552	0.004						426610	0.39	29724	0.03	6312
736	SAMEA3683225.contigs.fa	30	1822858		520930	0.08	12136	0	2340	0.004						478223	0.44	30956	0.03	6608
737	SAMEA3683226.contigs.fa	134	1990737		566972	0.08	13068	0	2560	0.006						516246	0.48	31568	0.03	6944
738	SAMEA3683227.contigs.fa	69	1835633		524459	0.08	14208	0	2420	0.004						479580	0.44	33496	0.03	6672
739	SAMEA3683228.contigs.fa	71	1873219		535324	0.08	14324	0	2412	0.004						489440	0.45	30776	0.04	6676
740	SAMEA3683229.contigs.fa	71	1804939		515481	0.08	12280	0	2340	0.004						471331	0.43	33632	0.02	6668
741	SAMEA3683230.contigs.fa	26	1593376		457372	0.07	11036	0	2400	0.004						420322	0.37	29152	0.03	6352
742	SAMEA3683231.contigs.fa	89	1890325		539965	0.07	12632	0	2352	0.004						492727	0.46	31792	0.04	6888
743	SAMEA3683232.contigs.fa	47	1691129		485067	0.07	12068	0	2560	0.004						444033	0.4	30964	0.02	6708
744	SAMEA3683233.contigs.fa	32	1824242		521011	0.08	11900	0	2496	0.006						477883	0.44	32404	0.03	6588
745	SAMEA3683234.contigs.fa	14	1718521		490554	0.07	9840	0	2352	0.004						450664	0.41	29556	0.03	6696
746	SAMEA3683235.contigs.fa	23	1691818		483461	0.08	11640	0	2328	0.004						443886	0.41	31908	0.03	6592
747	SAMEA3683236.contigs.fa	20	1719681		491699	0.07	9864	0	2560	0.004						451054	0.42	32080	0.03	6628
748	SAMEA3683237.contigs.fa	40	1846046		527477	0.08	12240	0	2564	0.004						481548	0.45	33108	0.04	6656
749	SAMEA3683238.contigs.fa	82	1912392		545594	0.08	12412	0	2412	0.004						498762	0.46	30892	0.04	6944
750	SAMEA3683239.contigs.fa	35	1756639		501491	0.08	12100	0	2540	0.004						460102	0.42	31052	0.03	6644
751	SAMEA3683240.contigs.fa	34	1692019		483970	0.08	11584	0	2544	0.004						444165	0.4	31372	0.02	6628
752	SAMEA3683241.contigs.fa	251	1918156		547766	0.07	12492	0	2408	0.006						497124	0.47	31116	0.02	6904
753	SAMEA3683242.contigs.fa	22	1691157		483348	0.07	11784	0	2400	0.004						444024	0.4	30360	0.02	6640
754	SAMEA3683243.contigs.fa	17	1757184		502164	0.07	12232	0	2384	0.004						461250	0.42	29888	0.04	6580
755	SAMEA3683244.contigs.fa	16	1671323		477549	0.08	11764	0	2564	0.004						439160	0.4	29932	0.03	6560
756	SAMEA3683246.contigs.fa	27	1686681		482927	0.07	9928	0	2420	0.004						443412	0.41	30904	0.02	6544
757	SAMEA3683247.contigs.fa	91	1957859		558630	0.08	12404	0	2400	0.004						509263	0.49	33584	0.03	6960
758	SAMEA3683248.contigs.fa	37	1692844		484130	0.07	9920	0	2412	0.004						444505	0.41	31004	0.02	6624
759	SAMEA3683249.contigs.fa	36	1721962		492283	0.08	11876	0	2340	0.004						451702	0.41	31364	0.03	6656
760	SAMEA3683250.contigs.fa	24	1691735		483697	0.08	11740	0	2348	0.004						443998	0.4	30248	0.02	6640
761	SAMEA3683251.contigs.fa	17	1757377		502098	0.07	12180	0	2356	0.004						461220	0.42	32024	0.03	6704
762	SAMEA3683252.contigs.fa	21	1719986		491356	0.07	8236	0	2408	0.006						451252	0.41	30432	0.02	6628
763	SAMEA3683253.contigs.fa	28	1750809		500662	0.07	11928	0	2432	0.004						457497	0.42	31892	0.03	6616
764	SAMEA3683254.contigs.fa	28	1593609		457296	0.07	11740	0	2400	0.004						420415	0.37	29456	0.03	6448
765	SAMEA3683255.contigs.fa	63	1829183		522732	0.08	12192	0	2356	0.004						477960	0.44	31884	0.04	6768
766	SAMEA3683256.contigs.fa	27	1782639		510059	0.08	12000	0	2348	0.004						467907	0.43	32404	0.03	6692
767	SAMEA3683257.contigs.fa	29	1690643		483907	0.07	12076	0	2328	0.004						444133	0.41	30548	0.02	6652
768	SAMEA3683258.contigs.fa	33	1673090		476272	0.08	10004	0	2340	0.004						436821	0.4	30368	0.02	6448
769	SAMEA3683259.contigs.fa	22	1719854		491556	0.07	13812	0	2420	0.004						451221	0.41	30240	0.03	6556
770	SAMEA3683260.contigs.fa	32	1799001		513612	0.08	12152	0	2416	0.004						471578	0.44	31876	0.04	6556
771	SAMEA3683261.contigs.fa	64	1818166		518933	0.07	12464	0	2552	0.004						475253	0.43	31028	0.04	6684
772	SAMEA3683262.contigs.fa	165	1774023		508553	0.08	12136	0	2416	0.004						462841	0.43	29556	0.03	6712
773	SAMEA3683263.contigs.fa	29	1690785		483672	0.07	11904	0	2432	0.004						443930	0.4	30908	0.02	6588
774	SAMEA3683264.contigs.fa	49	1735393		495898	0.08	11844	0	2348	0.004						454448	0.41	29640	0.04	6628
775	SAMEA3683265.contigs.fa	191	1762617		505026	0.08	12132	0	2496	0.004						459687	0.42	29636	0.04	6748
776	SAMEA3683266.contigs.fa	29	1754181		501293	0.08	12036	0	2352	0.004						460283	0.42	30908	0.03	6564
777	SAMEA3683267.contigs.fa	17	1670048		477260	0.08	13760	0	2552	0.004						438471	0.4	31248	0.02	6700
778	SAMEA3683268.contigs.fa	34	1755771		502201	0.08	10156	0	2560	0.004						460127	0.42	31008	0.04	6716
779	SAMEA3683270.contigs.fa	49	1622308		465413	0.08	11544	0	2432	0.004						427284	0.39	29536	0.03	6368
780	SAMEA3683271.contigs.fa	28	1682181		481006	0.07	12008	0	2444	0.004						441548	0.4	30964	0.04	6656
781	SAMEA3683272.contigs.fa	64	1730399		494775	0.08	10372	0	2340	0.004						451644	0.41	30476	0.03	6500
782	SAMEA3683273.contigs.fa	190	1704585		485664	0.08	11628	0	2344	0.004						442116	0.41	30844	0.02	6612
783	SAMEA3683274.contigs.fa	16	1669823		477325	0.07	9968	0	2352	0.004						438528	0.39	30400	0.02	6776
784	SAMEA3683275.contigs.fa	38	1755840		501735	0.07	11972	0	2336	0.004						458786	0.42	30968	0.03	6688
785	SAMEA3683276.contigs.fa	57	1766506		504322	0.08	12052	0	2340	0.004						461951	0.43	32080	0.04	6716
786	SAMEA3683277.contigs.fa	61	1834303		524277	0.08	12144	0	2408	0.004						479120	0.46	31864	0.02	6664
787	SAMEA3683278.contigs.fa	24	1691751		483600	0.08	11944	0	2552	0.004						444229	0.4	29380	0.02	6572
788	SAMEA3683279.contigs.fa	63	1853196		528906	0.08	14140	0	2400	0.004						484414	0.44	32348	0.03	6616
789	SAMEA3683280.contigs.fa	37	1825111		521561	0.08	14196	0	2560	0.004						478215	0.44	33448	0.04	6692
790	SAMEA3683281.contigs.fa	45	1688088		479811	0.08	11728	0	2348	0.004						440371	0.41	29560	0.03	6772
791	SAMEA3683282.contigs.fa	18	1691682		483311	0.07	11968	0	2496	0.004						443830	0.4	30332	0.04	6584
792	SAMEA3683283.contigs.fa	43	1800441		515286	0.08	12004	0	2544	0.006						472180	0.43	30412	0.03	6672
793	SAMEA3683284.contigs.fa	86	1823484		519074	0.08	12188	0	2348	0.004						475330	0.44	31808	0.02	6684
794	SAMEA3683285.contigs.fa	90	1778349		507434	0.08	11792	0	2412	0.004						464172	0.43	29608	0.02	6656
795	SAMEA3683286.contigs.fa	27	1691362		483807	0.08	9932	0	2404	0.004						444342	0.4	31448	0.04	6716
796	SAMEA3683287.contigs.fa	32	1785267		509734	0.07	9936	0	2356	0.004						467895	0.42	30684	0.03	6700
797	SAMEA3683288.contigs.fa	20	1720046		491239	0.07	11848	0	2348	0.004						451093	0.4	30364	0.03	6528
798	SAMEA3683289.contigs.fa	24	1690360		483558	0.07	11852	0	2344	0.004						443614	0.4	31880	0.03	6768
799	SAMEA3683290.contigs.fa	21	1690076		482785	0.07	11592	0	2400	0.004						443641	0.4	30892	0.02	6716
800	SAMEA3683291.contigs.fa	30	1598211		458608	0.08	11304	0	2400	0.004						421399	0.38	29232	0.03	6444
801	SAMEA3683292.contigs.fa	111	1855643		526285	0.08	12420	0	2380	0.006						480550	0.45	31496	0.03	6644
802	SAMEA3683293.contigs.fa	27	1691363		483881	0.08	11688	0	2348	0.004						444092	0.41	29524	0.02	6696
803	SAMEA3683294.contigs.fa	28	1713630		489829	0.08	12152	0	2340	0.004						449785	0.41	31704	0.02	6664
804	SAMEA3683295.contigs.fa	19	1722861		492205	0.07	12160	0	2348	0.004						452143	0.41	29600	0.03	6616
805	SAMEA3683296.contigs.fa	15	1718389		490948	0.07	11824	0	2548	0.004						450816	0.41	31284	0.03	6628
806	SAMEA3683297.contigs.fa	36	1735606		495949	0.07	10092	0	2560	0.004						455143	0.42	32568	0.02	6628
807	SAMEA3683298.contigs.fa	24	1720164		491915	0.07	12072	0	2400	0.004						451080	0.41	31892	0.02	6620
808	SAMEA3683299.contigs.fa	89	1824233		520918	0.08	12188	0	2332	0.004						475350	0.44	32800	0.04	6716
809	SAMEA3683300.contigs.fa	116	1859540		526984	0.08	12336	0	2344	0.004						480296	0.45	32968	0.03	6680
810	SAMEA3683301.contigs.fa	97	1697393		487383	0.08	11720	0	2560	0.006						444768	0.41	31052	0.03	6600
811	SAMEA3683302.contigs.fa	148	1714116		491089	0.07	9792	0	2384	0.004						447723	0.41	30700	0.04	6696
812	SAMEA3683303.contigs.fa	22	1691158		483387	0.08	11852	0	2344	0.006						444149	0.41	29628	0.03	6664
813	SAMEA3683304.contigs.fa	25	1689930		483570	0.08	11936	0	2548	0.004						443472	0.4	30544	0.02	6716
814	SAMEA3683305.contigs.fa	26	1720337		491896	0.07	11868	0	2492	0.006						451261	0.41	30916	0.03	6640
815	SAMEA3683306.contigs.fa	28	1690487		483563	0.08	11836	0	2560	0.004						443783	0.4	30432	0.03	6700
816	SAMEA3683307.contigs.fa	28	1721110		492314	0.08	11780	0	2556	0.004						451974	0.41	31012	0.03	6640
817	SAMEA3683308.contigs.fa	29	1707463		488111	0.08	11728	0	2324	0.004						448547	0.41	30932	0.04	6656
818	SAMEA3683309.contigs.fa	22	1691159		483363	0.07	11964	0	2344	0.004						444134	0.4	29996	0.03	6720
819	SAMEA3683310.contigs.fa	144	1712475		491215	0.07	11992	0	2432	0.004						447736	0.41	31940	0.02	6612
820	SAMEA3683311.contigs.fa	26	1691687		483704	0.08	11588	0	2420	0.004						443984	0.41	31092	0.03	6688
821	SAMEA3683312.contigs.fa	34	1714319		490118	0.07	12072	0	2556	0.004						450168	0.41	31868	0.03	6616
822	SAMEA3683313.contigs.fa	300	2125895		604494	0.09	13460	0	2376	0.006						541565	0.53	38696	0.03	7188
823	SAMEA3683314.contigs.fa	49	1692992		484819	0.07	11784	0	2356	0.004						444000	0.41	30996	0.04	6640
824	SAMEA3683315.contigs.fa	173	1744850		500111	0.08	11852	0	2552	0.004						456012	0.42	29740	0.04	6716
825	SAMEA3683316.contigs.fa	37	1784509		510369	0.08	12072	0	2340	0.004						468264	0.43	31944	0.03	6576
826	SAMEA3683317.contigs.fa	200	1764245		505243	0.07	11816	0	2496	0.004						460112	0.42	30204	0.02	6560
827	SAMEA3683318.contigs.fa	19	1718329		491385	0.08	12028	0.01	2344	0.004						450817	0.41	31368	0.03	6716
828	SAMEA3683319.contigs.fa	26	1690388		483207	0.07	11720	0	2552	0.004						443385	0.41	31124	0.04	6644
829	SAMEA3683320.contigs.fa	177	1718540		492420	0.07	11812	0	2348	0.004						448441	0.41	31348	0.02	6624
830	SAMEA3683321.contigs.fa	188	1763473		504615	0.07	11816	0	2348	0.004						459448	0.42	31328	0.03	6576
831	SAMEA3683322.contigs.fa	17	1715778		490393	0.07	12136	0	2380	0.004						450802	0.41	30580	0.02	6672
832	SAMEA3683323.contigs.fa	20	1622260		465247	0.07	11816	0	2496	0.004						426199	0.39	29260	0.04	6196
833	SAMEA3683324.contigs.fa	166	1758490		503838	0.07	11820	0	2380	0.004						458910	0.42	31812	0.04	6764
834	SAMEA3683325.contigs.fa	22	1685797		482090	0.08	11920	0	2324	0.004						441007	0.41	29908	0.03	6512
835	SAMEA3683326.contigs.fa	23	1614727		463268	0.08	11620	0	2496	0.004						425635	0.39	29884	0.02	6384
836	SAMEA3683327.contigs.fa	22	1604594		459759	0.07	10948	0	2384	0.004						423074	0.38	30332	0.02	6292
837	SAMEA3683328.contigs.fa	75	1784107		509013	0.08	12072	0	2496	0.004						466024	0.43	29776	0.03	6644
838	SAMEA3683329.contigs.fa	27	1691719		483953	0.07	7980	0	2312	0.004						443978	0.4	30828	0.04	6644
839	SAMEA3683330.contigs.fa	32	1732280		495555	0.08	11632	0	2352	0.004						454745	0.42	31364	0.03	6684
840	SAMEA3683331.contigs.fa	48	1730411		495827	0.07	10160	0	2324	0.004						453986	0.42	32456	0.04	6644
841	SAMEA3683332.contigs.fa	48	1604441		460582	0.07	11308	0	2352	0.004						422416	0.38	28688	0.03	6308
842	SAMEA3683333.contigs.fa	33	1607491		461556	0.07	11352	0	2380	0.004						423787	0.38	30476	0.03	6872
843	SAMEA3683334.contigs.fa	37	1732442		495916	0.08	11880	0	2348	0.004						454557	0.42	30464	0.03	6624
844	SAMEA3683335.contigs.fa	29	1669968		478399	0.08	11968	0	2352	0.004						438745	0.4	29880	0.02	6744
845	SAMEA3683336.contigs.fa	18	1668949		477190	0.08	12024	0	2432	0.004						438682	0.4	29548	0.04	6664
846	SAMEA3683337.contigs.fa	51	1725200		493073	0.08	10148	0	2356	0.004						451838	0.42	31048	0.04	6624
847	SAMEA3683338.contigs.fa	38	1597886		458163	0.07	11476	0	2332	0.004						420698	0.38	29888	0.03	6380
848	SAMEA3683339.contigs.fa	40	1789852		511886	0.08	12244	0	2312	0.004						468965	0.43	29784	0.03	6640
849	SAMEA3683340.contigs.fa	31	1619207		464742	0.07	11344	0	2340	0.004						425416	0.38	29592	0.04	6320
850	SAMEA3683341.contigs.fa	160	1645953		472297	0.07	11716	0	2368	0.004						431635	0.39	29832	0.03	6396
851	SAMEA3683342.contigs.fa	20	1599915		458661	0.07	11092	0	2384	0.004						420239	0.38	29372	0.04	6408
852	SAMEA3683343.contigs.fa	27	1713822		490198	0.07	11636	0	2340	0.004						449533	0.41	30256	0.02	6616
853	SAMEA3683344.contigs.fa	29	1732417		495438	0.08	12068	0	2328	0.004						454537	0.41	30296	0.04	6776
854	SAMEA3683345.contigs.fa	37	1757438		503016	0.08	12032	0	2544	0.004						461689	0.42	31296	0.02	6576
855	SAMEA3683346.contigs.fa	39	1622696		465283	0.08	9688	0	2344	0.004						426911	0.38	30392	0.04	6228
856	SAMEA3683347.contigs.fa	83	1761495		504025	0.07	11884	0	2560	0.004						459714	0.42	30732	0.02	6608
857	SAMEA3683348.contigs.fa	73	1781070		508091	0.07	11844	0	2348	0.004						464608	0.43	32416	0.03	6716
858	SAMEA3683349.contigs.fa	161	1759639		503406	0.07	12216	0	2352	0.004						459234	0.42	31768	0.03	6664
859	SAMEA3683350.contigs.fa	15	1711012		489044	0.07	11552	0	2332	0.004						449870	0.41	30788	0.02	6640
860	SAMEA3683351.contigs.fa	41	1789132		511384	0.08	11900	0	2348	0.004						469286	0.43	32000	0.03	6612
861	SAMEA3683352.contigs.fa	13	1669974		476953	0.08	11896	0	2436	0.004						438789	0.4	29328	0.02	6612
862	SAMEA3683353.contigs.fa	16	1669813		477186	0.07	9888	0	2372	0.004						438859	0.4	29816	0.03	6612
863	SAMEA3683354.contigs.fa	30	1724635		492607	0.07	11768	0	2328	0.004						451607	0.41	31396	0.03	6544
864	SAMEA3683355.contigs.fa	55	1649197		473373	0.08	11832	0	2496	0.004						433904	0.39	29532	0.02	6420
865	SAMEA3683356.contigs.fa	28	1720681		491931	0.08	11536	0	2432	0.004						451361	0.4	30388	0.03	6580
866	SAMEA3683357.contigs.fa	57	1758946		503145	0.07	12008	0	2340	0.004						460063	0.42	32776	0.03	6752
867	SAMEA3683358.contigs.fa	71	1783828		509359	0.07	12364	0	2496	0.004						465217	0.43	32496	0.03	6624
868	SAMEA3683359.contigs.fa	113	1890256		539626	0.07	12828	0	2356	0.004						493128	0.46	31844	0.03	7032
869	SAMEA3683360.contigs.fa	17	1715780		490634	0.07	11708	0	2348	0.004						450579	0.42	30924	0.04	6604
870	SAMEA3683361.contigs.fa	20	1635424		468643	0.07	11460	0	2344	0.004						430823	0.39	29456	0.04	6888
871	SAMEA3683362.contigs.fa	32	1797690		513616	0.07	12104	0	2548	0.004						471551	0.43	32900	0.03	6560
872	SAMEA3683363.contigs.fa	36	1733044		496125	0.08	12128	0	2396	0.004						454825	0.41	30776	0.03	6584
873	SAMEA3683364.contigs.fa	13	1669407		476837	0.08	11600	0	2408	0.004						438538	0.4	30572	0.02	6296
874	SAMEA3683365.contigs.fa	161	1867996		532505	0.08	12256	0	2560	0.004						483765	0.44	30464	0.04	6576
875	SAMEA3683366.contigs.fa	55	1746373		499518	0.08	11840	0	2380	0.006						456972	0.42	31308	0.02	6580
876	SAMEA3683367.contigs.fa	33	1756141		501438	0.08	12400	0	2344	0.004						459929	0.42	31464	0.03	6772
877	SAMEA3683368.contigs.fa	18	1720098		491269	0.08	11692	0	2344	0.004						451418	0.41	30348	0.03	6684
878	SAMEA3683369.contigs.fa	167	1692559		485786	0.07	11860	0	2340	0.004						442521	0.4	29564	0.02	6512
879	SAMEA3683370.contigs.fa	31	1788276		510991	0.08	12076	0	2356	0.004						468694	0.43	33116	0.03	6660
880	SAMEA3683371.contigs.fa	41	1692972		484222	0.07	11584	0	2432	0.004						443848	0.41	30312	0.04	6616
881	SAMEA3683372.contigs.fa	61	1779763		508119	0.08	12176	0	2384	0.004						464068	0.43	32448	0.04	6592
882	SAMEA3683373.contigs.fa	35	1675796		479397	0.07	11652	0	2356	0.004						439771	0.41	30952	0.02	6684
883	SAMEA3683374.contigs.fa	66	1789912		511937	0.07	11964	0	2408	0.004						467563	0.42	30312	0.04	6628
884	SAMEA3683375.contigs.fa	69	1757146		502030	0.08	11948	0	2340	0.004						459399	0.41	30232	0.03	6620
885	SAMEA3683376.contigs.fa	12	1668876		476764	0.07	11944	0	2396	0.004						438668	0.39	29668	0.03	6356
886	SAMEA3683377.contigs.fa	10	1669292		476413	0.07	11712	0	2380	0.004						438586	0.4	29532	0.02	6772
887	SAMEA3683378.contigs.fa	15	1674490		478312	0.08	11696	0	2344	0.004						439604	0.4	29552	0.04	6496
888	SAMEA3683379.contigs.fa	37	1691841		483747	0.08	11652	0	2536	0.004						444212	0.41	30344	0.04	6592
889	SAMEA3683380.contigs.fa	37	1731661		494803	0.07	12320	0	2324	0.004						454268	0.42	31944	0.04	6548
890	SAMEA3683381.contigs.fa	88	1870055		532993	0.08	12740	0	2356	0.004						487508	0.45	32516	0.02	6572
891	SAMEA3683382.contigs.fa	102	1866716		532202	0.08	12388	0	2328	0.004						486166	0.45	31976	0.03	6644
892	SAMEA3683383.contigs.fa	50	1764231		504705	0.08	12004	0	2328	0.004						462377	0.43	32432	0.03	6640
893	SAMEA3683384.contigs.fa	55	1853323		529282	0.07	14424	0	2356	0.004						484365	0.45	32132	0.03	6640
894	SAMEA3683385.contigs.fa	39	1691983		483811	0.07	9744	0	2340	0.004						443740	0.41	30932	0.03	6716
895	SAMEA3683386.contigs.fa	24	1690343		483178	0.08	11840	0	2380	0.004						443508	0.4	30432	0.02	6488
896	SAMEA3683387.contigs.fa	22	1766483		504974	0.08	11904	0	2328	0.004						463229	0.43	32932	0.03	6560
897	SAMEA3683388.contigs.fa	25	1795536		513393	0.08	11860	0	2352	0.004						470960	0.43	31804	0.04	6572
898	SAMEA3683389.contigs.fa	25	1689726		483198	0.08	11636	0	2400	0.004						443506	0.41	29984	0.04	6620
899	SAMEA3683390.contigs.fa	34	1765806		502768	0.08	11972	0	2556	0.006						461032	0.43	32920	0.03	6684
900	SAMEA3683391.contigs.fa	26	1689037		483553	0.07	11796	0	2560	0.004						443502	0.4	31556	0.03	6744
901	SAMEA3683392.contigs.fa	28	1691710		483845	0.08	11880	0	2344	0.004						444226	0.41	29604	0.02	6604
902	SAMEA3683393.contigs.fa	47	1923769		550668	0.08	12680	0	2500	0.006						503970	0.47	31552	0.03	6856
903	SAMEA3683394.contigs.fa	13	1670917		477572	0.08	10104	0	2372	0.004						438666	0.39	30324	0.03	6624
904	SAMEA3683395.contigs.fa	57	1764589		503736	0.08	12176	0	2400	0.004						461147	0.42	32520	0.04	6676
905	SAMEA3683396.contigs.fa	61	1766229		504619	0.08	12332	0	2356	0.004						461939	0.42	30744	0.02	6560
906	SAMEA3683397.contigs.fa	33	1774350		505809	0.07	12052	0	2356	0.004						464137	0.43	31840	0.02	6612
907	SAMEA3683398.contigs.fa	169	1745571		499648	0.07	12080	0	2488	0.004						455573	0.42	32548	0.02	6604
908	SAMEA3683399.contigs.fa	13	1669443		476677	0.07	9568	0	2412	0.004						438399	0.39	30836	0.03	6612
909	SAMEA3683400.contigs.fa	14	1615265		462697	0.07	11212	0	2404	0.004						425680	0.38	30892	0.04	6504
910	SAMEA3683401.contigs.fa	15	1635755		468440	0.07	9592	0	2412	0.004						430806	0.39	30340	0.02	6308
911	SAMEA3683402.contigs.fa	49	1766495		504543	0.08	11972	0	2352	0.004						462328	0.43	32416	0.04	6768
912	SAMEA3683403.contigs.fa	27	1601332		458637	0.07	11648	0	2416	0.004						421870	0.37	30236	0.04	6340
913	SAMEA3683404.contigs.fa	19	1733131		495512	0.07	11772	0	2324	0.004						454552	0.41	30792	0.04	6720
914	SAMEA3683405.contigs.fa	31	1732791		495398	0.08	11632	0	2496	0.004						454555	0.41	31320	0.03	6768
915	SAMEA3683406.contigs.fa	54	1769245		504544	0.07	12104	0	2352	0.004						462163	0.42	33028	0.04	6712
916	SAMEA3683407.contigs.fa	21	1616693		462922	0.08	11656	0	2432	0.004						425520	0.38	29448	0.03	6296
917	SAMEA3683408.contigs.fa	14	1689946		482864	0.07	10068	0	2344	0.004						444157	0.4	29288	0.03	6768
918	SAMEA3683409.contigs.fa	23	1609493		461368	0.08	11180	0	2360	0.004						424280	0.38	29816	0.03	6512
919	SAMEA3683410.contigs.fa	84	1694447		486502	0.08	11936	0	2380	0.004						444324	0.4	31820	0.03	6684
920	SAMEA3683411.contigs.fa	431	1554576		444243	0.07	11444	0	2416	0.004						403663	0.35	28620	0.03	6360
921	SAMEA3683412.contigs.fa	176	1718776		491506	0.07	11780	0	2348	0.004						448915	0.41	30268	0.03	6620
922	SAMEA3683413.contigs.fa	32	1617011		463344	0.08	11068	0	2496	0.004						426646	0.38	29904	0.03	6444
923	SAMEA3683414.contigs.fa	71	1763605		503347	0.08	12056	0	2560	0.004						459764	0.42	29484	0.02	6876
924	SAMEA3683415.contigs.fa	90	1890415		539499	0.07	12692	0	2496	0.004						493455	0.46	31604	0.03	6972
925	SAMEA3683416.contigs.fa	28	1610713		461997	0.07	11480	0	2432	0.004						423053	0.38	30380	0.04	6380
926	SAMEA3683417.contigs.fa	44	1702885		486702	0.07	11884	0	2372	0.004						446523	0.41	29548	0.03	6584
927	SAMEA3683418.contigs.fa	66	1772252		505564	0.07	12152	0	2560	0.004						462690	0.42	31308	0.02	6620
928	SAMEA3683419.contigs.fa	71	1952817		555424	0.08	12612	0	2348	0.006						508239	0.48	31908	0.03	6892
929	SAMEA3683420.contigs.fa	45	1669482		477951	0.08	11648	0	2340	0.004						437917	0.4	29732	0.02	6228
930	SAMEA3683421.contigs.fa	22	1642869		470593	0.07	11632	0	2344	0.004						432375	0.38	30328	0.03	6448
931	SAMEA3683422.contigs.fa	41	1765062		503963	0.07	12268	0	2500	0.004						461577	0.42	30188	0.03	6668
932	SAMEA3683423.contigs.fa	26	1794907		513202	0.08	12300	0	2496	0.004						470966	0.42	31340	0.03	6636
933	SAMEA3683424.contigs.fa	21	1635572		468633	0.07	9836	0	2352	0.004						431009	0.39	30880	0.03	6448
934	SAMEA3683425.contigs.fa	78	1954468		557576	0.07	12544	0	2416	0.006						509629	0.48	31352	0.02	6844
935	SAMEA3683426.contigs.fa	32	1691077		483458	0.08	11692	0	2416	0.004						443444	0.41	29556	0.04	6752
936	SAMEA3683427.contigs.fa	26	1614084		462970	0.07	11612	0	2380	0.004						425584	0.38	28856	0.04	6460
937	SAMEA3683428.contigs.fa	28	1785331		508983	0.08	12388	0	2340	0.004						467409	0.43	33104	0.04	6772
938	SAMEA3683429.contigs.fa	77	1877413		535552	0.08	13008	0	2432	0.004						489524	0.45	30480	0.02	6568
939	SAMEA3683430.contigs.fa	15	1670953		477626	0.07	11808	0	2416	0.004						439135	0.4	30824	0.03	6612
940	SAMEA3683431.contigs.fa	26	1693588		484046	0.07	12060	0	2496	0.004						444033	0.4	30816	0.04	6696
941	SAMEA3683432.contigs.fa	23	1631170		468392	0.07	11872	0	2340	0.004						428771	0.38	29268	0.03	6456
942	SAMEA3683433.contigs.fa	18	1613015		462943	0.08	11556	0	2356	0.004						424065	0.38	30236	0.04	6316
943	SAMEA3683434.contigs.fa	65	1921183		547516	0.08	12772	0	2360	0.006						499404	0.47	31892	0.02	6916
944	SAMEA3683435.contigs.fa	45	1903904		543780	0.08	12584	0	2432	0.004						498584	0.46	31372	0.04	6852
945	SAMEA3683436.contigs.fa	34	1804957		515691	0.08	12248	0	2344	0.006						473193	0.43	31504	0.03	6660
946	SAMEA3683437.contigs.fa	31	1845353		527276	0.08	12600	0	2340	0.006						484403	0.45	33124	0.03	6556
947	SAMEA3683438.contigs.fa	51	1883454		537466	0.07	10072	0	2412	0.006						491948	0.46	32464	0.03	6944
948	SAMEA3683439.contigs.fa	81	1895138		540807	0.07	12652	0	2340	0.006						494940	0.45	32460	0.03	6880
949	SAMEA3683440.contigs.fa	30	1738992		496924	0.08	11604	0	2348	0.004						456303	0.41	31480	0.02	6688
950	SAMEA3683441.contigs.fa	13	1580396		452947	0.07	9408	0	2352	0.004						415570	0.37	29840	0.03	6412
951	SAMEA3683442.contigs.fa	527	2027068		575083	0.08	13216	0	2488	0.006						513124	0.49	33408	0.04	6896
952	SAMEA3683443.contigs.fa	58	1761371		502759	0.07	11924	0	2344	0.004						459668	0.42	31924	0.02	6568
953	SAMEA3683444.contigs.fa	27	1743026		498199	0.07	11732	0	2496	0.006						457864	0.42	30848	0.04	6560
954	SAMEA3683445.contigs.fa	22	1679798		481275	0.07	11828	0	2564	0.006						442380	0.4	30668	0.03	6560
955	SAMEA3683446.contigs.fa	22	1594678		457403	0.07	11032	0	2400	0.004						420732	0.38	30792	0.03	6400
956	SAMEA3683447.contigs.fa	31	1823799		520579	0.08	12112	0	2544	0.006						478173	0.44	33568	0.03	6628
957	SAMEA3683448.contigs.fa	1083	2091393		583383	0.07	14820	0	2496	0.006						508108	0.49	32440	0.03	6976
958	SAMEA3683449.contigs.fa	22	1690032		483221	0.07	11840	0	2552	0.004						443581	0.4	31544	0.02	6632
959	SAMEA3683450.contigs.fa	20	1618772		463951	0.07	9916	0	2348	0.004						425122	0.38	29324	0.03	6308
960	SAMEA3683451.contigs.fa	18	1691558		483169	0.07	12024	0	2432	0.006						443849	0.41	29400	0.02	6580
961	SAMEA3683452.contigs.fa	15	1671590		477838	0.07	11844	0	2376	0.004						438755	0.39	30900	0.02	6768
962	SAMEA3683453.contigs.fa	26	1594323		456834	0.07	9780	0	2368	0.004						420309	0.37	28364	0.03	6344
963	SAMEA3683454.contigs.fa	29	1788601		511017	0.07	11988	0	2384	0.004						469372	0.43	33148	0.03	6640
964	SAMEA3683455.contigs.fa	39	1702934		486958	0.08	11760	0	2356	0.004						446732	0.4	30524	0.04	6616
965	SAMEA3683456.contigs.fa	37	1636743		469642	0.07	9804	0	2336	0.004						430419	0.39	29492	0.04	6432
966	SAMEA3683457.contigs.fa	14	1671377		477661	0.07	9952	0	2380	0.004						438885	0.4	30680	0.02	6712
967	SAMEA3683458.contigs.fa	54	1821952		519883	0.07	11956	0	2348	0.004						476367	0.45	33148	0.02	6568
968	SAMEA3683459.contigs.fa	30	1740321		496910	0.08	12060	0	2380	0.004						456187	0.42	29396	0.03	6660
969	SAMEA3683460.contigs.fa	31	1722592		492220	0.08	11996	0	2348	0.004						452389	0.41	30936	0.03	6660
970	SAMEA3683461.contigs.fa	14	1686867		482325	0.08	10028	0	2496	0.004						443183	0.4	30968	0.02	6600
971	SAMEA3683462.contigs.fa	54	1835510		523110	0.08	12056	0	2416	0.004						479134	0.45	33172	0.04	6716
972	SAMEA3683463.contigs.fa	26	1681142		480737	0.07	11944	0	2548	0.004						441207	0.4	29968	0.02	6640
973	SAMEA3683464.contigs.fa	87	1880165		535798	0.07	12688	0	2348	0.006						489775	0.45	30684	0.04	6644
974	SAMEA3683465.contigs.fa	21	1580266		453125	0.07	9548	0	2356	0.004						417153	0.37	30952	0.02	6448
975	SAMEA3683466.contigs.fa	60	1831898		523409	0.07	12220	0	2344	0.004						478605	0.44	31488	0.04	6568
976	SAMEA3683467.contigs.fa	15	1671244		477682	0.07	11860	0	2380	0.004						438970	0.4	29732	0.03	6540
977	SAMEA3683468.contigs.fa	14	1685223		481708	0.07	10064	0	2496	0.004						443090	0.4	31848	0.03	6580
978	SAMEA3683469.contigs.fa	33	1637090		469616	0.08	11988	0	2408	0.004						429520	0.39	31012	0.03	6504
979	SAMEA3683470.contigs.fa	24	1691394		483862	0.08	9684	0	2384	0.004						443865	0.4	29836	0.03	6628
980	SAMEA3683471.contigs.fa	29	1712714		489423	0.08	9752	0	2352	0.004						449179	0.41	31444	0.03	6680
981	SAMEA3683472.contigs.fa	50	1760097		501838	0.07	12156	0	2340	0.004						459692	0.42	31372	0.03	6688
982	SAMEA3683473.contigs.fa	32	1648584		472672	0.08	11952	0	2380	0.004						434163	0.39	30800	0.03	6504
983	SAMEA3683474.contigs.fa	24	1686787		482338	0.07	9776	0	2488	0.004						441168	0.4	31860	0.03	6584
984	SAMEA3683475.contigs.fa	30	1788860		510294	0.07	12052	0	2340	0.004						468818	0.43	32996	0.03	6628
985	SAMEA3683476.contigs.fa	25	1732818		495463	0.07	8192	0	2420	0.004						454775	0.42	30784	0.02	6632
986	SAMEA3683477.contigs.fa	36	1766488		504611	0.08	10192	0	2352	0.004						462962	0.42	30852	0.03	6776
987	SAMEA3683478.contigs.fa	20	1566500		449256	0.07	9252	0	2388	0.004						413617	0.37	29452	0.03	6308
988	SAMEA3683479.contigs.fa	35	1763673		504110	0.07	12348	0	2356	0.004						462610	0.43	29764	0.03	6592
989	SAMEA3683480.contigs.fa	90	1903699		543058	0.07	15040	0	2408	0.006						495849	0.47	32520	0.02	6892
990	SAMEA3683481.contigs.fa	19	1673963		478545	0.08	11748	0	2564	0.004						439462	0.4	30364	0.03	6712
991	SAMEA3683482.contigs.fa	19	1692865		483647	0.08	11744	0	2336	0.004						444114	0.41	29692	0.03	6564
992	SAMEA3683483.contigs.fa	69	1898306		542365	0.08	12500	0	2496	0.004						495435	0.46	32996	0.04	6932
993	SAMEA3683484.contigs.fa	36	1729672		494726	0.07	11780	0	2328	0.004						453830	0.41	30500	0.03	6556
994	SAMEA3683485.contigs.fa	40	1636484		468845	0.07	11840	0	2548	0.004						429571	0.39	30848	0.04	6452
995	SAMEA3683486.contigs.fa	29	1670365		477421	0.08	11952	0	2356	0.004						438613	0.4	30856	0.03	6640
996	SAMEA3683487.contigs.fa	48	1837871		524367	0.08	11988	0	2332	0.004						480189	0.45	32940	0.04	6636
997	SAMEA3683488.contigs.fa	27	1721305		492472	0.07	12132	0	2540	0.004						451947	0.41	29392	0.04	6584
998	SAMEA3683489.contigs.fa	501	2112281		598618	0.07	12688	0	2356	0.006						534814	0.52	38560	0.03	6840
999	SAMEA3683490.contigs.fa	23	1718546		491001	0.09	11916	0	2404	0.004						451055	0.43	30392	0.03	6724
1000	SAMEA3683491.contigs.fa	79	1762616		503255	0.07	12228	0	2328	0.004						459597	0.42	31284	0.03	6628
1001	SAMEA3683492.contigs.fa	46	1728621		494259	0.08	12356	0	2336	0.004						452610	0.41	30848	0.03	6768
1002	SAMEA3683493.contigs.fa	59	1852450		527841	0.08	11784	0	2556	0.004						483247	0.45	32972	0.03	6564
1003	SAMEA3683494.contigs.fa	12	1672308		477625	0.08	11960	0	2356	0.004						439377	0.4	31348	0.03	6592
1004	SAMEA3683495.contigs.fa	42	1696369		485696	0.07	10000	0	2320	0.004						445654	0.4	29280	0.04	6560
1005	SAMEA3683496.contigs.fa	31	1610221		461677	0.07	9696	0	2376	0.004						422762	0.38	30204	0.04	6360
1006	SAMEA3683497.contigs.fa	64	1810724		517341	0.07	12192	0	2348	0.004						473471	0.43	33444	0.03	6688
1007	SAMEA3683498.contigs.fa	24	1785170		509755	0.08	12168	0	2432	0.004						467547	0.43	31880	0.04	6752
1008	SAMEA3683499.contigs.fa	21	1848489		527617	0.08	12364	0	2332	0.004						484565	0.44	30428	0.03	6700
1009	SAMEA3683500.contigs.fa	30	1620050		464645	0.08	11588	0	2356	0.004						426925	0.38	29428	0.03	6396
1010	SAMEA3683501.contigs.fa	12	1669340		476750	0.08	11712	0	2344	0.004						438598	0.4	31048	0.02	6684
1011	SAMEA3683502.contigs.fa	65	1908917		544527	0.08	12432	0	2552	0.004						498105	0.46	31072	0.03	6864
1012	SAMEA3683503.contigs.fa	67	1715241		492783	0.08	12160	0	2328	0.004						450154	0.41	31808	0.03	6652
1013	SAMEA3683504.contigs.fa	130	1684101		482955	0.07	7972	0	2344	0.004						440912	0.4	29520	0.03	6712
1014	SAMEA4535846.contigs.fa	41	2301432		674470	0.07	13840	0	2400	0.006						616837	0.57	39696	0.03	7568
1015	SAMEA4535847.contigs.fa	59	2163725		632833	0.08	15124	0	2348	0.006						579409	0.52	38408	0.04	8104
1016	SAMEA4535848.contigs.fa	46	2158595		630433	0.08	15392	0	2560	0.006						578001	0.53	38504	0.04	7124
1017	SAMEA4535849.contigs.fa	40	2162574		630707	0.07	13328	0	2384	0.006						579483	0.53	39140	0.03	7144
1018	SAMEA4535850.contigs.fa	27	2263977		662406	0.07	15380	0	2352	0.006						608504	0.55	39140	0.03	7192
1019	SAMEA4535851.contigs.fa	51	2259701		661415	0.07	15368	0	2356	0.006						606464	0.56	40580	0.04	7096
1020	SAMEA4535852.contigs.fa	27	2263246		661836	0.07	15172	0	2348	0.006						608339	0.56	40784	0.03	7172
1021	SAMEA4697403.contigs.fa	25	1651116		469729	0.08	9916	0	2380	0.004						430821	0.4	31120	0.04	6300
1022	SAMEA4697404.contigs.fa	59	1767383		502911	0.08	12156	0	2432	0.004						459946	0.43	32932	0.03	6716
1023	SAMEA4697405.contigs.fa	65	1760995		501985	0.08	12168	0	2496	0.004						458662	0.43	31496	0.04	6656
1024	SAMEA4697406.contigs.fa	27	1671535		477111	0.08	9908	0	2404	0.004						436868	0.4	29476	0.03	6776
1025	SAMEA4697407.contigs.fa	28	1675906		477474	0.08	9916	0	2388	0.004						437353	0.4	29352	0.04	6548
1026	SAMEA4697408.contigs.fa	43	1813106		515249	0.08	12252	0	2332	0.004						471853	0.44	32364	0.04	6640
1027	SAMEA4697409.contigs.fa	53	1709942		487342	0.08	11900	0	2376	0.004						445490	0.41	30384	0.02	6664
1028	SAMEA4697410.contigs.fa	28	1673968		476813	0.08	11536	0	2392	0.004						436870	0.4	30340	0.03	6452
1029	SAMEA4697411.contigs.fa	25	1674661		477455	0.08	11604	0	2380	0.004						437259	0.4	31436	0.03	6572
1030	SAMEA4697412.contigs.fa	28	1673172		477230	0.08	11724	0	2380	0.004						437302	0.4	30280	0.02	6380
1031	SAMEA4697413.contigs.fa	31	1656948		471703	0.08	12000	0	2380	0.004						432038	0.39	31276	0.04	6448
1032	SAMEA4697414.contigs.fa	40	1756272		500422	0.08	10200	0	2380	0.004						458166	0.42	31248	0.02	6652
1033	SAMEA4697416.contigs.fa	20	1675170		476821	0.08	9892	0	2416	0.004						437259	0.4	30420	0.03	6584
1034	SAMEA4697417.contigs.fa	28	1705157		485245	0.08	9992	0	2332	0.004						444786	0.41	31072	0.04	6616
1035	SAMEA4697418.contigs.fa	27	1702580		484278	0.08	12024	0	2344	0.004						444158	0.41	29484	0.04	6644
1036	SAMEA4697419.contigs.fa	32	1702129		484371	0.08	9732	0	2396	0.004						443924	0.41	31064	0.03	6660
1037	SAMEA4697420.contigs.fa	27	1702649		484524	0.08	11692	0	2380	0.004						443748	0.41	31564	0.03	6660
1038	SAMEA4697421.contigs.fa	42	1711798		487449	0.08	11916	0	2544	0.004						445019	0.41	29580	0.03	6704
1039	SAMEA4697422.contigs.fa	27	1703571		484591	0.08	11712	0	2556	0.004						443778	0.41	30924	0.04	6640
1040	SAMEA4697423.contigs.fa	28	1736727		494189	0.08	9656	0	2496	0.004						452511	0.42	30884	0.03	6624
1041	SAMEA4697424.contigs.fa	27	1702501		485140	0.08	9960	0	2408	0.004						444143	0.41	29444	0.03	6596
1042	SAMEA4697425.contigs.fa	38	1746554		498029	0.08	11828	0	2380	0.004						455582	0.42	32584	0.03	6640
1043	SAMEA4697426.contigs.fa	41	1743577		497692	0.08	11760	0	2496	0.004						454844	0.42	31472	0.02	6676
1044	SAMEA4697427.contigs.fa	45	1733046		494681	0.08	12132	0	2408	0.004						452343	0.42	29576	0.04	6492
1045	SAMEA4697428.contigs.fa	37	1692482		482926	0.08	11708	0	2352	0.004						441898	0.4	31344	0.02	6504
1046	SAMEA4697429.contigs.fa	33	1685696		481100	0.08	11796	0	2348	0.004						440143	0.4	30528	0.04	6536
1047	SAMEA4697430.contigs.fa	59	1685875		482258	0.08	11676	0	2436	0.004						440298	0.41	30468	0.02	6500
1048	SAMEA4697432.contigs.fa	47	1674388		479634	0.08	12092	0	2496	0.006						437494	0.39	30740	0.02	6640
1049	SAMEA4697433.contigs.fa	41	1638936		468730	0.08	11892	0	2496	0.004						427907	0.39	29416	0.03	6296
1050	SAMEA4697434.contigs.fa	55	1747667		499326	0.08	11840	0	2340	0.004						455901	0.42	29552	0.04	6636
1051	SAMEA4697435.contigs.fa	39	1648841		469556	0.08	11464	0	2364	0.004						429644	0.39	29992	0.02	6424
1052	SAMEA4697436.contigs.fa	20	1625353		462571	0.08	12012	0	2500	0.004						424940	0.38	30852	0.04	6400
1053	SAMEA4697437.contigs.fa	36	1625986		464074	0.08	11824	0	2344	0.004						424488	0.39	29432	0.03	6432
1054	SAMEA4697438.contigs.fa	26	1626257		464079	0.08	11852	0	2544	0.004						424666	0.38	29332	0.03	6232
1055	SAMEA4697439.contigs.fa	39	1684549		480004	0.08	11620	0	2548	0.004						438655	0.4	29992	0.03	6680
1056	SAMEA4697440.contigs.fa	59	1677236		479383	0.07	11572	0	2432	0.004						437028	0.4	30308	0.02	6620
1057	SAMEA4697441.contigs.fa	35	1650119		471723	0.07	9920	0	2332	0.004						430917	0.39	30772	0.03	6304
1058	SAMEA4697442.contigs.fa	91	1657996		474135	0.08	11908	0	2312	0.004						432657	0.39	30220	0.02	6500
1059	SAMEA4697443.contigs.fa	37	1622862		462950	0.08	9792	0	2388	0.004						423952	0.39	30904	0.02	6376
1060	SAMEA4697444.contigs.fa	43	1627232		464296	0.08	11788	0	2560	0.004						424830	0.39	30436	0.02	6348
1061	SAMEA4697445.contigs.fa	25	1625299		463423	0.08	11624	0	2484	0.004						424780	0.39	29240	0.02	6388
1062	SAMEA4697446.contigs.fa	138	1613459		460525	0.08	11364	0	2548	0.004						420860	0.38	28872	0.03	6300
1063	SAMEA4697447.contigs.fa	52	1782187		508362	0.08	12052	0	2552	0.004						465154	0.42	30860	0.03	6764
1064	SAMEA4697448.contigs.fa	72	1664706		476202	0.08	12012	0	2400	0.004						434395	0.4	29940	0.04	6428
1065	SAMEA4697449.contigs.fa	57	1626413		465159	0.08	11632	0	2480	0.004						424890	0.39	32980	0.04	6392
1066	SAMEA4697450.contigs.fa	72	1660935		474496	0.08	12000	0	2496	0.004						433570	0.4	30924	0.03	6240
1067	SAMEA4697451.contigs.fa	32	1627006		464602	0.08	11784	0	2344	0.004						424959	0.39	29568	0.03	6300
1068	SAMEA4697452.contigs.fa	35	1722595		491381	0.08	11732	0	2368	0.004						449145	0.42	31952	0.03	6684
1069	SAMEA4697454.contigs.fa	65	1635185		468003	0.08	9804	0	2344	0.004						426660	0.38	29952	0.04	6416
1070	SAMEA4697455.contigs.fa	76	1623151		464080	0.08	9656	0	2544	0.004						423926	0.38	29400	0.03	6352
1071	SAMEA4697456.contigs.fa	133	1626537		464397	0.08	15156	0	5336	0.004						424261	0.38	31064	0.02	6308
1072	SAMEA4697457.contigs.fa	43	1631332		465935	0.07	11932	0	2380	0.004						426139	0.38	30760	0.03	6448
1073	SAMEA4697458.contigs.fa	44	1632615		465852	0.07	11748	0	2352	0.004						426545	0.39	30332	0.03	6356
1074	SAMEA4697459.contigs.fa	33	1632736		465386	0.08	11892	0	2432	0.004						426352	0.38	29436	0.03	6452
1075	SAMEA4697460.contigs.fa	35	1630788		465441	0.08	11588	0	2356	0.004						425780	0.39	30288	0.03	6452
1076	SAMEA4697461.contigs.fa	43	1632093		465768	0.08	11980	0	2416	0.004						426363	0.39	29432	0.03	6352
1077	SAMEA4697462.contigs.fa	39	1673378		477572	0.08	11536	0	2340	0.004						437155	0.41	30284	0.03	6568
1078	SAMEA4697463.contigs.fa	57	1633039		467032	0.08	11736	0	2344	0.004						426493	0.4	29308	0.03	6392
1079	SAMEA4697464.contigs.fa	61	1629938		466264	0.07	11636	0	2496	0.004						425694	0.39	29372	0.03	6356
1080	SAMEA4697465.contigs.fa	48	1627501		465683	0.08	9504	0	2564	0.004						425010	0.39	29920	0.03	6316
1081	SAMEA4697466.contigs.fa	987	2320425		641817	0.08	15880	0	2380	0.006						537523	0.57	40016	0.04	7204
1082	SAMEA4697467.contigs.fa	57	1650537		470608	0.08	11644	0	2552	0.004						430103	0.39	30296	0.03	6436
1083	SAMEA4697468.contigs.fa	36	1692278		482751	0.08	11872	0	2352	0.004						441336	0.4	30900	0.03	6668
1084	SAMEA4697469.contigs.fa	54	1692060		483673	0.08	9888	0	2344	0.004						441710	0.4	30300	0.02	6596
1085	SAMEA4697470.contigs.fa	62	1691751		483640	0.08	11556	0	2380	0.004						441236	0.4	30768	0.04	6656
1086	SAMEA4697471.contigs.fa	87	1652344		472219	0.08	11832	0	2328	0.004						431097	0.4	29560	0.03	6400
1087	SAMEA4697472.contigs.fa	110	1671280		477306	0.08	12016	0	2416	0.004						435360	0.4	31068	0.03	6660
1088	SAMEA4697473.contigs.fa	88	1654322		472641	0.08	12156	0	2344	0.004						431743	0.39	29884	0.02	6512
1089	SAMEA4697474.contigs.fa	71	1658906		474394	0.08	11832	0	2336	0.004						433388	0.4	29788	0.04	6244
1090	SAMEA4697475.contigs.fa	74	1657280		472852	0.07	11804	0	2552	0.004						432503	0.39	29560	0.04	6360
1091	SAMEA4697476.contigs.fa	55	1656606		473757	0.08	11736	0	2552	0.004						432775	0.39	30876	0.03	6356
1092	SAMEA4697477.contigs.fa	42	1634047		467225	0.08	11928	0	2484	0.004						426873	0.39	29220	0.03	6376
1093	SAMEA4697478.contigs.fa	39	1632725		466557	0.08	11908	0	2344	0.004						426546	0.39	29260	0.04	6400
1094	SAMEA4697479.contigs.fa	37	1625497		464542	0.08	14024	0	2396	0.004						424649	0.39	29332	0.04	6296
1095	SAMEA4697480.contigs.fa	50	1678198		478820	0.07	9412	0	2560	0.004						437228	0.4	29332	0.02	6612
1096	SAMEA4697481.contigs.fa	68	1622859		463758	0.08	9692	0	2408	0.004						423317	0.38	32980	0.03	6328
1097	SAMEA4697482.contigs.fa	25	1626805		464058	0.08	11900	0	2332	0.004						425023	0.38	30968	0.02	6504
1098	SAMEA4697483.contigs.fa	33	1627304		464388	0.08	11876	0	2416	0.004						425028	0.39	29316	0.04	6300
1099	SAMEA4697484.contigs.fa	44	1626777		464840	0.08	11740	0	2400	0.004						424692	0.39	29296	0.04	6428
1100	SAMEA4697485.contigs.fa	56	1726432		492390	0.08	11764	0	2408	0.004						449884	0.42	30900	0.04	6716
1101	SAMEA4697486.contigs.fa	93	1713954		490135	0.08	9684	0	2344	0.004						447220	0.42	31080	0.03	6652
1102	SAMEA4697487.contigs.fa	56	1672280		478216	0.08	11872	0	2380	0.004						436765	0.4	31564	0.03	6700
1103	SAMEA4697488.contigs.fa	66	1726180		493226	0.08	12288	0	2400	0.004						449506	0.41	30728	0.02	6584
1104	SAMEA4697489.contigs.fa	21	1688233		480867	0.08	11692	0	2356	0.004						440536	0.4	30392	0.04	6652
1105	SAMEA4697490.contigs.fa	42	1669145		476704	0.08	11776	0	2480	0.004						435875	0.39	30348	0.02	6448
1106	SAMEA4697491.contigs.fa	30	1663308		474507	0.08	9872	0	2328	0.004						434561	0.4	29532	0.02	6400
1107	SAMEA4697492.contigs.fa	88	1665015		475862	0.08	11708	0	2560	0.004						434349	0.39	30316	0.04	6376
1108	SAMEA4697493.contigs.fa	98	1714066		489720	0.07	11496	0	2328	0.004						446951	0.41	30764	0.03	6624
1109	SAMEA4697494.contigs.fa	47	1713898		490440	0.08	11976	0	2412	0.004						447464	0.41	31052	0.03	6696
1110	SAMEA4697495.contigs.fa	22	1720453		489030	0.08	11736	0	2496	0.004						448031	0.41	30932	0.02	6612
1111	SAMEA4697496.contigs.fa	22	1660042		472312	0.08	11924	0	2556	0.004						433201	0.4	30928	0.04	6336
1112	SAMEA4697497.contigs.fa	45	1718028		490603	0.08	12024	0	2340	0.004						448274	0.41	31948	0.04	6628
1113	SAMEA4697498.contigs.fa	34	1714362		489582	0.08	12220	0	2340	0.004						447484	0.41	31356	0.03	6552
1114	SAMEA4697499.contigs.fa	59	1791573		511353	0.08	12368	0	2344	0.004						466286	0.43	30728	0.04	6560
1115	SAMEA4697500.contigs.fa	33	1707817		486348	0.07	11780	0	2408	0.004						444879	0.41	30384	0.02	6612
1116	SAMEA4697501.contigs.fa	54	1677241		478694	0.08	11836	0	2352	0.004						437188	0.4	31024	0.04	6680
1117	SAMEA4697502.contigs.fa	34	1657364		472876	0.08	11980	0	2500	0.004						432440	0.4	30548	0.03	6340
1118	SAMEA4697503.contigs.fa	57	1680594		479590	0.08	11776	0	2496	0.004						438203	0.4	30356	0.02	6672
1119	SAMEA4697504.contigs.fa	83	1685021		481740	0.07	11812	0	2356	0.004						439786	0.4	29684	0.03	6656
1120	SAMEA4697505.contigs.fa	49	1678183		478922	0.08	11916	0	2412	0.004						437768	0.4	30424	0.03	6632
1121	SAMEA4697506.contigs.fa	68	1688810		482122	0.08	11588	0	2420	0.004						440358	0.4	30248	0.03	6644
1122	SAMEA4697507.contigs.fa	89	1686142		481981	0.08	11692	0	2380	0.004						439841	0.4	30392	0.03	6588
1123	SAMEA4697508.contigs.fa	102	1730285		494227	0.08	12416	0	2380	0.004						451523	0.41	30852	0.03	6768
1124	SAMEA4697509.contigs.fa	39	1691121		482263	0.08	11764	0	2380	0.004						441395	0.4	30796	0.03	6696
1125	SAMEA4697510.contigs.fa	26	1663603		472976	0.08	11464	0	2432	0.004						434076	0.4	30312	0.04	6400
1126	SAMEA4697511.contigs.fa	27	1706817		486473	0.08	13668	0	2348	0.004						445596	0.41	29596	0.03	6684
1127	SAMEA4697512.contigs.fa	42	1662326		475529	0.08	11748	0	2352	0.004						434485	0.39	31328	0.03	6420
1128	SAMEA4697513.contigs.fa	48	1693485		483771	0.08	9828	0	2552	0.004						441779	0.41	31124	0.04	6556
1129	SAMEA4697514.contigs.fa	35	1646251		469289	0.08	11640	0	2384	0.004						429770	0.39	29824	0.02	6392
1130	SAMEA4697515.contigs.fa	34	1644462		469271	0.08	11876	0	2552	0.004						429234	0.39	29232	0.02	6416
1131	SAMEA4697516.contigs.fa	30	1644706		468537	0.08	11568	0	2348	0.004						429306	0.39	29328	0.04	6356
1132	SAMEA4697517.contigs.fa	17	1625514		462660	0.08	9908	0	2552	0.004						425054	0.38	30324	0.02	6376
1133	SAMEA4697518.contigs.fa	39	1639863		466473	0.08	11772	0	2384	0.004						426853	0.39	30852	0.03	6484
1134	SAMEA4697519.contigs.fa	33	1627829		465405	0.08	9904	0	2280	0.004						425012	0.4	30736	0.02	6416
1135	SAMEA4697520.contigs.fa	25	1626133		463773	0.08	11592	0	2352	0.004						424890	0.4	29784	0.03	6404
1136	SAMEA4697521.contigs.fa	37	1648154		469660	0.08	11988	0	2344	0.004						429651	0.39	30908	0.04	6376
1137	SAMEA4697522.contigs.fa	73	1626406		465074	0.08	11840	0	2396	0.004						424858	0.39	29364	0.02	6376
1138	SAMEA4697523.contigs.fa	18	1625570		463084	0.08	9536	0	2360	0.004						425004	0.38	29388	0.02	6448
1139	SAMEA4697524.contigs.fa	21	1625598		463020	0.08	11888	0	2372	0.004						424726	0.38	30268	0.02	6508
1140	SAMEA4697525.contigs.fa	17	1695849		482291	0.08	11968	0	2488	0.004						442453	0.41	30452	0.03	6616
1141	SAMEA4697526.contigs.fa	34	1646461		469152	0.08	11680	0	2380	0.004						429414	0.39	30984	0.03	6420
1142	SAMEA4697527.contigs.fa	32	1625427		463262	0.08	11636	0	2492	0.004						424551	0.39	29940	0.02	6448
1143	SAMEA4697528.contigs.fa	19	1645450		468473	0.08	9860	0	2356	0.004						429756	0.39	29820	0.03	6308
1144	SAMEA4697529.contigs.fa	28	1646285		469452	0.08	11996	0	2328	0.004						429740	0.39	29916	0.02	6456
1145	SAMEA4697530.contigs.fa	61	1645180		470331	0.08	11640	0	2340	0.004						430059	0.39	30996	0.03	6504
1146	SAMEA4697531.contigs.fa	21	1647120		469428	0.08	9852	0	2340	0.004						430273	0.39	30848	0.03	6352
1147	SAMEA4697532.contigs.fa	29	1643986		468906	0.08	11736	0	2308	0.004						429218	0.39	30488	0.03	6340
1148	SAMEA4697533.contigs.fa	35	1656106		473243	0.08	11828	0	2380	0.004						432239	0.39	31104	0.04	6508
1149	SAMEA4697534.contigs.fa	43	1644808		469696	0.08	11880	0	2340	0.004						429483	0.39	29196	0.02	6392
1150	SAMEA4697535.contigs.fa	45	1722485		492039	0.08	13744	0	2380	0.004						449530	0.41	32036	0.02	6624
1151	SAMEA4697536.contigs.fa	58	1731870		494482	0.07	11692	0	2344	0.004						451808	0.41	30436	0.04	6556
1152	SAMEA4697537.contigs.fa	40	1644249		469816	0.08	11612	0	2348	0.004						429356	0.39	30304	0.02	6372
1153	SAMEA4697538.contigs.fa	48	1643666		470040	0.08	11996	0	2552	0.004						429405	0.39	29864	0.02	6720
1154	SAMEA4697539.contigs.fa	31	1640157		467679	0.08	11772	0	2328	0.004						428228	0.39	29340	0.02	6432
1155	SAMEA4697540.contigs.fa	31	1657557		472773	0.08	11648	0	2408	0.004						432719	0.39	30288	0.04	6432
1156	SAMEA4697541.contigs.fa	33	1717452		489976	0.08	12036	0	2416	0.004						447899	0.43	31832	0.02	6764
1157	SAMEA4697542.contigs.fa	34	1733800		493568	0.08	11748	0	2380	0.004						451535	0.42	32380	0.02	6628
1158	SAMEA4697543.contigs.fa	16	1679958		478097	0.08	11960	0	2344	0.004						438445	0.41	30304	0.04	6724
1159	SAMEA4697544.contigs.fa	37	1664516		475207	0.08	11592	0	2560	0.004						434894	0.4	29356	0.03	6292
1160	SAMEA4697545.contigs.fa	51	1623939		464342	0.08	11820	0	2344	0.004						424203	0.39	30428	0.03	6428
1161	SAMEA4697546.contigs.fa	18	1632176		464339	0.08	9860	0	2332	0.004						425625	0.39	29340	0.02	6424
1162	SAMEA4697547.contigs.fa	26	1659989		473602	0.08	9824	0	2544	0.004						433811	0.4	29824	0.04	6500
1163	SAMEA4697548.contigs.fa	32	1695717		484464	0.08	9788	0	2408	0.004						442800	0.4	30392	0.04	6712
1164	SAMEA4697549.contigs.fa	25	1657081		472457	0.08	11800	0	2560	0.004						433055	0.39	29316	0.03	6580
1165	SAMEA4697550.contigs.fa	35	1701323		484963	0.08	11960	0	2552	0.004						443966	0.4	30396	0.03	6764
1166	SAMEA4697551.contigs.fa	60	1648339		471299	0.08	11680	0	2408	0.004						429570	0.39	29484	0.03	6420
1167	SAMEA4697552.contigs.fa	37	1659374		474186	0.08	11724	0	2348	0.004						433925	0.39	30004	0.02	6460
1168	SAMEA4697553.contigs.fa	46	1699603		484962	0.08	9788	0	2328	0.004						442731	0.41	29700	0.04	6572
1169	SAMEA4697554.contigs.fa	21	1641364		467408	0.08	9732	0	2484	0.004						428821	0.39	30824	0.03	6364
1170	SAMEA4697555.contigs.fa	22	1643121		468684	0.08	11792	0	2348	0.004						429130	0.39	29804	0.04	6244
1171	SAMEA4697556.contigs.fa	24	1644298		468778	0.08	7964	0	2324	0.004						429467	0.39	29412	0.02	6460
1172	SAMEA4697557.contigs.fa	19	1654949		471542	0.08	9500	0	2332	0.004						432082	0.4	30824	0.02	6428
1173	SAMEA4697558.contigs.fa	18	1681153		478812	0.08	11448	0	2360	0.004						438523	0.4	30012	0.03	6772
1174	SAMEA4697559.contigs.fa	34	1687878		481626	0.08	11844	0	2388	0.004						440703	0.4	30388	0.03	6636
1175	SAMEA4697560.contigs.fa	24	1697651		483753	0.07	11960	0	2408	0.004						442968	0.4	31408	0.03	6720
1176	SAMEA4697561.contigs.fa	26	1699867		483459	0.08	11548	0	2412	0.004						443038	0.41	30768	0.04	6776
1177	SAMEA4697562.contigs.fa	13	1648672		468617	0.08	11904	0	2400	0.004						430119	0.39	30844	0.03	6504
1178	SAMEA4697563.contigs.fa	31	1697465		483592	0.08	9644	0	2428	0.004						443381	0.41	31872	0.04	6628
1179	SAMEA4697564.contigs.fa	27	1722042		489327	0.08	11548	0	2352	0.004						448464	0.41	29688	0.03	6620
1180	SAMEA4697565.contigs.fa	19	1688083		480603	0.08	11784	0	2340	0.006						440289	0.41	31380	0.04	6716
1181	SAMEA4697566.contigs.fa	30	1631244		465802	0.08	9416	0	2560	0.004						425870	0.39	29252	0.04	6240
1182	SAMEA4697567.contigs.fa	29	1634772		466309	0.08	11824	0	3412	0.004						426071	0.39	30316	0.02	6436
1183	SAMEA4697568.contigs.fa	32	1632772		466150	0.08	11552	0	2344	0.004						426423	0.39	29440	0.02	6436
1184	SAMEA4697569.contigs.fa	42	1629322		465163	0.08	11840	0	2500	0.004						425589	0.4	31040	0.02	6328
1185	SAMEA4697570.contigs.fa	33	1626243		464045	0.08	11784	0	2380	0.004						424762	0.38	29836	0.03	6348
1186	SAMEA4697571.contigs.fa	41	1683973		480319	0.08	13880	0	2424	0.004						439450	0.4	29360	0.04	6700
1187	SAMEA4697572.contigs.fa	34	1678331		478457	0.08	11920	0	2380	0.004						437795	0.4	30840	0.02	6700
1188	SAMEA4697573.contigs.fa	32	1679467		478765	0.08	11916	0	2344	0.004						438574	0.4	31292	0.04	6652
1189	SAMEA4697574.contigs.fa	23	1661018		472720	0.08	11632	0	2404	0.004						433586	0.4	30436	0.02	6340
1190	SAMEA4697575.contigs.fa	23	1628040		463716	0.08	9872	0	2500	0.004						425199	0.39	30948	0.03	6456
1191	SAMEA4697576.contigs.fa	26	1627025		463783	0.08	11844	0	2432	0.004						424599	0.39	29224	0.02	6400
1192	SAMEA4697577.contigs.fa	21	1627505		463382	0.08	9896	0	2380	0.004						424775	0.39	30988	0.03	6412
1193	SAMEA4697578.contigs.fa	28	1774000		504645	0.08	12080	0	2428	0.004						462081	0.42	30220	0.03	6748
1194	SAMEA4697579.contigs.fa	24	1675768		476784	0.08	11760	0	2400	0.004						436865	0.41	29424	0.03	6600
1195	SAMEA4697580.contigs.fa	33	1648830		469359	0.08	11708	0	2340	0.004						429782	0.39	31148	0.03	6408
1196	SAMEA4697581.contigs.fa	35	1626280		465339	0.08	11800	0	2560	0.004						424762	0.39	29340	0.02	6352
1197	SAMEA4697582.contigs.fa	57	1650426		471188	0.08	9776	0	2384	0.004						430373	0.39	30400	0.03	6296
1198	SAMEA4697583.contigs.fa	30	1654171		470896	0.08	11620	0	2348	0.004						431545	0.4	30432	0.03	6576
1199	SAMEA4697584.contigs.fa	32	1722433		490295	0.08	11972	0	2400	0.004						448639	0.41	29824	0.03	6660
1200	SAMEA4697585.contigs.fa	29	1695544		482967	0.08	11988	0	2496	0.004						442578	0.41	29460	0.02	6748
1201	SAMEA4697586.contigs.fa	29	1647603		470043	0.08	11704	0	2416	0.004						430064	0.39	29384	0.02	6452
1202	SAMEA4697587.contigs.fa	70	1769757		504163	0.08	12192	0	2380	0.004						460533	0.43	29568	0.04	6628
1203	SAMEA4697588.contigs.fa	21	1659630		473356	0.08	11996	0	2352	0.004						433708	0.39	30844	0.02	6332
1204	SAMEA4697589.contigs.fa	30	1730865		491959	0.08	9900	0	2408	0.004						451476	0.42	31352	0.04	6748
1205	SAMEA4697590.contigs.fa	28	1681392		479738	0.08	11624	0	2548	0.004						438598	0.41	30912	0.02	6640
1206	SAMEA4697591.contigs.fa	36	1745664		498082	0.08	11636	0	2380	0.004						455320	0.42	31868	0.02	6616
1207	SAMEA4697592.contigs.fa	76	1754332		500493	0.08	11984	0	2380	0.004						456315	0.42	32484	0.03	6616
1208	SAMEA4697593.contigs.fa	40	1694973		483067	0.08	9560	0	2400	0.004						441763	0.41	30944	0.03	6568
1209	SAMEA4697594.contigs.fa	28	1664697		474771	0.08	11648	0	2564	0.004						434915	0.4	29796	0.03	6436
1210	SAMEA4697595.contigs.fa	52	1717125		490340	0.08	11944	0	2408	0.004						447536	0.41	32000	0.03	6608
1211	SAMEA4697596.contigs.fa	31	1653752		470973	0.08	11744	0	2416	0.004						431315	0.4	29416	0.03	6504
1212	SAMEA4697597.contigs.fa	29	1666105		475764	0.08	11668	0	2432	0.004						435340	0.4	29516	0.03	6452
1213	SAMEA4697598.contigs.fa	47	1739133		497037	0.08	12096	0	2368	0.004						453429	0.42	32032	0.04	6624
1214	SAMEA4697599.contigs.fa	33	1630946		465682	0.08	11964	0	2328	0.004						425883	0.39	29908	0.02	6444
1215	SAMEA4697600.contigs.fa	41	1697788		483412	0.08	9832	0	2376	0.004						441864	0.41	29628	0.04	6664
1216	SAMEA4697601.contigs.fa	52	1626891		464953	0.08	11540	0	2416	0.004						424880	0.39	30388	0.03	6436
1217	SAMEA4697602.contigs.fa	29	1667413		475607	0.08	11680	0	2380	0.004						435545	0.4	29516	0.03	6280
1218	SAMEA4697603.contigs.fa	38	1623544		464179	0.08	12076	0	2340	0.004						424360	0.39	30212	0.02	6380
1219	SAMEA4697604.contigs.fa	62	1625410		465374	0.08	11944	0	2380	0.004						424635	0.39	29476	0.04	6412
1220	SAMEA4697605.contigs.fa	33	1626911		464577	0.08	11472	0	2380	0.004						424973	0.38	29336	0.02	6376
1221	SAMEA4697606.contigs.fa	73	1675858		478803	0.08	11588	0	2560	0.004						437331	0.4	30864	0.02	6720
1222	SAMEA4697607.contigs.fa	55	1681623		480911	0.08	11732	0	3412	0.004						438668	0.4	30896	0.03	6696
1223	SAMEA4697608.contigs.fa	64	1710693		488806	0.08	10024	0	2380	0.004						446233	0.41	31460	0.03	6696
1224	SAMEA4697609.contigs.fa	36	1634475		466403	0.08	11992	0	2540	0.004						426901	0.39	30340	0.04	6456
1225	SAMEA4697610.contigs.fa	64	1691136		483100	0.08	9796	0	2344	0.004						440789	0.4	30884	0.04	6720
1226	SAMEA4697611.contigs.fa	53	1704778		485965	0.08	12008	0	2352	0.004						444248	0.41	31448	0.03	6692
1227	SAMEA4697612.contigs.fa	75	1679765		479716	0.07	9836	0	2552	0.004						437693	0.41	30740	0.04	6764
1228	SAMEA4697613.contigs.fa	76	1688240		482126	0.08	10040	0	2344	0.004						440449	0.4	29628	0.02	6584
1229	SAMEA4697614.contigs.fa	44	1640958		467999	0.08	11792	0	2344	0.004						427608	0.39	30872	0.02	6448
1230	SAMEA4697615.contigs.fa	60	1673533		477672	0.08	9904	0	2380	0.004						436692	0.4	31436	0.03	6352
1231	SAMEA4697616.contigs.fa	29	1715782		489117	0.08	12232	0	2496	0.004						447640	0.41	31784	0.03	6680
1232	SAMEA4697617.contigs.fa	55	1641818		468521	0.08	11816	0	2380	0.004						428552	0.39	29420	0.02	6448
1233	SAMEA4697618.contigs.fa	72	1689887		482897	0.08	11948	0	2556	0.004						440924	0.4	29952	0.04	6612
1234	SAMEA4697619.contigs.fa	76	1626126		465156	0.08	11424	0	2328	0.004						424498	0.39	31312	0.03	6348
1235	SAMEA4697620.contigs.fa	65	1695809		484057	0.08	11772	0	2344	0.004						442490	0.4	29488	0.03	6624
1236	SAMEA4697621.contigs.fa	98	1690304		482576	0.07	9924	0	2328	0.004						440147	0.41	29604	0.03	6820
1237	SAMEA4697622.contigs.fa	56	1696679		484938	0.08	11692	0	2340	0.004						442712	0.41	31508	0.04	6624
1238	SAMEA4697623.contigs.fa	71	1639600		468172	0.08	11552	0	2380	0.004						427786	0.4	30948	0.02	6292
1239	SAMEA4697624.contigs.fa	82	1624224		464211	0.08	11856	0	2340	0.004						424223	0.39	30896	0.04	6448
1240	SAMEA4697625.contigs.fa	111	1656029		472744	0.08	11644	0	2360	0.004						431709	0.39	30956	0.04	6336
1241	SAMEA4697626.contigs.fa	67	1652921		472283	0.08	11872	0	2416	0.004						431478	0.39	30288	0.02	6376
1242	SAMEA4697627.contigs.fa	97	1701614		486667	0.08	11760	0	2404	0.004						444539	0.41	29644	0.04	6560
1243	SAMEA4697629.contigs.fa	71	1702345		486237	0.08	12068	0	2380	0.004						444057	0.41	31892	0.04	6772
1244	SAMEA4697630.contigs.fa	76	1635815		468378	0.08	11908	0	2500	0.004						426531	0.39	30236	0.03	6260
1245	SAMEA4697631.contigs.fa	40	1642925		470122	0.08	11480	0	2352	0.004						428886	0.39	30344	0.04	6328
1246	SAMEA4697632.contigs.fa	57	1626311		464191	0.08	10040	0	2500	0.004						424616	0.39	30508	0.02	6448
1247	SAMEA4697633.contigs.fa	40	1626356		464536	0.08	11736	0	2380	0.004						424827	0.39	29456	0.02	6348
1248	SAMEA4697634.contigs.fa	63	1644117		469897	0.08	11876	0	2408	0.004						428804	0.39	30368	0.04	6408
1249	SAMEA4697636.contigs.fa	33	1648495		470205	0.08	11640	0	2356	0.004						430616	0.4	30936	0.03	6424
1250	SAMEA4697637.contigs.fa	53	1809956		516363	0.08	11920	0	2324	0.004						471423	0.44	31884	0.03	6600
1251	SAMEA4697638.contigs.fa	46	1780147		506721	0.08	12268	0	2552	0.004						463543	0.42	30452	0.04	6776
1252	SAMEA4697640.contigs.fa	37	1678954		479181	0.08	11592	0	2404	0.004						438231	0.4	30404	0.04	6744
1253	SAMEA4697641.contigs.fa	51	1835984		522474	0.08	12604	0	2496	0.004						477704	0.44	30316	0.04	6676
1254	SAMEA4697642.contigs.fa	50	1765215		503764	0.08	10432	0	2352	0.004						460357	0.42	29400	0.04	6628
1255	SAMEA4697643.contigs.fa	32	1769307		504190	0.08	12136	0	2436	0.004						460969	0.42	30908	0.02	6488
1256	SAMEA4697644.contigs.fa	71	1734949		494729	0.08	11724	0	2552	0.004						451254	0.41	31932	0.03	6660
1257	SAMEA4697645.contigs.fa	59	1773383		506122	0.08	12072	0	2400	0.004						461809	0.42	31608	0.04	6680
1258	SAMEA4697646.contigs.fa	62	1779639		507570	0.07	9920	0	2408	0.004						462850	0.43	29596	0.03	6640
1259	SAMEA4697647.contigs.fa	78	1777581		507143	0.08	12168	0	2356	0.004						462705	0.43	32888	0.02	6504
1260	SAMEA4697649.contigs.fa	103	1725946		493250	0.08	12004	0	2380	0.004						449611	0.41	30752	0.02	6776
1261	SAMEA4697650.contigs.fa	95	1752115		500137	0.08	11852	0	2344	0.004						456533	0.42	29872	0.02	6564
1262	SAMEA4697651.contigs.fa	45	1805548		513829	0.08	12208	0	2552	0.006						469455	0.44	32584	0.04	6632
1263	SAMEA4697652.contigs.fa	24	1805940		513629	0.08	12160	0	2352	0.004						470228	0.44	33012	0.03	6628
1264	SAMEA4697653.contigs.fa	24	1797464		510510	0.08	12140	0	2552	0.004						468269	0.44	29792	0.04	6772
1265	SAMEA4697654.contigs.fa	25	1803480		512359	0.08	10328	0	2336	0.004						469787	0.43	30376	0.04	6644
1266	SAMEA4697655.contigs.fa	33	1837286		522415	0.08	12092	0	2400	0.004						478139	0.44	31660	0.03	6592
1267	SAMEA4697656.contigs.fa	22	1793225		509984	0.08	11988	0	2328	0.004						467367	0.43	33496	0.03	6564
1268	SAMEA4697657.contigs.fa	26	1774511		504740	0.08	12260	0	2436	0.004						462797	0.42	30868	0.04	6596
1269	SAMEA4697658.contigs.fa	24	1676726		476636	0.08	11988	0	2340	0.004						436762	0.4	29904	0.03	6696
1270	SAMEA4697659.contigs.fa	24	1640444		467580	0.08	11872	0	2496	0.004						428494	0.39	29508	0.03	6420
1271	SAMEA4697660.contigs.fa	57	1713766		489433	0.08	13908	0	2408	0.004						447190	0.41	30844	0.03	6640
1272	SAMEA4697661.contigs.fa	31	1704403		485284	0.07	12040	0	2336	0.004						445036	0.41	30236	0.04	6572
1273	SAMEA4697662.contigs.fa	65	1930816		550697	0.08	12980	0	2348	0.006						501494	0.48	32348	0.03	7036
1274	SAMEA4697663.contigs.fa	36	1769956		503335	0.08	12148	0	2384	0.004						461179	0.42	31972	0.03	6636
1275	SAMEA4697664.contigs.fa	62	1719596		491687	0.08	11652	0	2376	0.004						448802	0.41	30524	0.04	6524
1276	SAMEA4697665.contigs.fa	95	1885797		538130	0.08	12380	0	2408	0.006						489303	0.45	31940	0.03	6628
1277	SAMEA4697666.contigs.fa	111	1883946		537114	0.08	14596	0	2352	0.006						488975	0.46	32588	0.03	6636
1278	SAMEA4697667.contigs.fa	34	1640917		467131	0.08	11944	0	2360	0.004						428134	0.39	29636	0.03	6412
1279	SAMEA4697669.contigs.fa	93	1804607		514828	0.08	12420	0	2496	0.004						468817	0.43	30220	0.02	6560
1280	SAMEA4697670.contigs.fa	41	1829965		520407	0.08	12464	0	2380	0.004						476180	0.44	32076	0.02	6616
1281	SAMEA4697671.contigs.fa	45	1798098		511685	0.08	11880	0	2392	0.004						467558	0.44	31296	0.03	6664
1282	SAMEA4697672.contigs.fa	114	1805969		515020	0.08	11916	0	2408	0.004						469095	0.43	30844	0.03	6652
1283	SAMEA4697673.contigs.fa	69	1793729		512197	0.08	11900	0	2380	0.004						467072	0.44	33404	0.03	6688
1284	SAMEA4697674.contigs.fa	55	1793887		511387	0.08	12268	0	2320	0.004						466674	0.43	33448	0.04	6608
1285	SAMEA4697675.contigs.fa	85	1931920		550679	0.1	14608	0	2408	0.004						501168	0.47	31944	0.03	6832
1286	SAMEA4697676.contigs.fa	27	1642563		468159	0.08	11556	0	2500	0.004						428867	0.39	29584	0.04	6424
1287	SAMEA4697677.contigs.fa	84	1798251		513105	0.07	11908	0	2408	0.004						467966	0.43	29796	0.03	6660
1288	SAMEA4697678.contigs.fa	73	1776922		505869	0.08	11792	0	2552	0.004						462249	0.43	33032	0.04	6596
1289	SAMEA4697679.contigs.fa	30	1757630		501677	0.07	12256	0	2380	0.004						458758	0.42	31304	0.04	6684
1290	SAMEA4697680.contigs.fa	52	1770392		504340	0.08	12332	0	2560	0.004						461341	0.43	29844	0.04	6720
1291	SAMEA4697681.contigs.fa	58	1784964		509469	0.08	11856	0	2344	0.004						465063	0.43	32464	0.04	6748
1292	SAMEA4969801.contigs.fa	31	1663099		474656	0.08	11620	0	2412	0.004						435114	0.4	31284	0.03	6376
1293	SAMN00215925.contigs.fa	113	1727253		494874	0.07	11840	0	2348	0.004						452137	0.41	32284	0.03	6576
1294	SAMN00828782.contigs.fa	16	2175434		636552	0.07	15508	0	2384	0.006						585957	0.53	37564	0.03	7400
1295	SAMN01806160.contigs.fa	23	2193146		641221	0.07	11164	0	2552	0.006						587966	0.53	40436	0.04	7168
1296	SAMN02603723.contigs.fa	36	1735050		493673	0.08	12060	0	2348	0.004						452567	0.42	31228	0.03	6688
1297	SAMN02603724.contigs.fa	29	1697016		482213	0.08	11824	0	2380	0.004						442792	0.41	29912	0.03	6668
1298	SAMN02603725.contigs.fa	29	1735511		493574	0.08	11796	0	2344	0.004						452938	0.42	31904	0.03	6620
1299	SAMN02603726.contigs.fa	31	1782971		507233	0.08	12368	0	2348	0.004						464894	0.42	30500	0.03	6660
1300	SAMN02650924.contigs.fa	31	1701078		484224	0.08	11700	0	2432	0.004						443688	0.4	31324	0.02	6628
1301	SAMN02650925.contigs.fa	31	1684311		479114	0.08	9652	0	2400	0.004						439414	0.4	30948	0.03	6624
1302	SAMN02650926.contigs.fa	64	1689218		484116	0.07	11672	0	2420	0.004						442237	0.4	30336	0.02	6640
1303	SAMN02650927.contigs.fa	66	1665362		478078	0.07	10000	0	2404	0.004						436546	0.39	30212	0.03	6304
1304	SAMN02650928.contigs.fa	25	1723442		492447	0.07	10160	0	2348	0.004						451679	0.41	31900	0.02	6716
1305	SAMN02650929.contigs.fa	25	1723432		492504	0.08	11988	0	2496	0.004						451644	0.41	31460	0.03	6588
1306	SAMN02650930.contigs.fa	36	1717866		491552	0.08	11908	0	2532	0.004						450209	0.41	30388	0.04	6660
1307	SAMN02650931.contigs.fa	36	1721221		493281	0.07	12180	0	2496	0.004						451715	0.41	30992	0.04	6772
1308	SAMN02650932.contigs.fa	40	1715037		492197	0.08	12124	0	2356	0.004						449649	0.41	31308	0.03	6660
1309	SAMN02650933.contigs.fa	20	1729391		492112	0.08	11540	0	2340	0.004						451524	0.41	30960	0.03	6700
1310	SAMN02650934.contigs.fa	34	1761207		501830	0.08	12272	0	2320	0.004						459395	0.43	29540	0.03	6580
1311	SAMN02650935.contigs.fa	21	1759457		500828	0.08	11824	0	2316	0.004						459658	0.43	32064	0.04	6720
1312	SAMN02650936.contigs.fa	32	1672356		475924	0.08	11580	0	2328	0.004						436087	0.4	29596	0.02	6448
1313	SAMN02745125.contigs.fa	104	1892979		542330	0.07	12376	0	2364	0.006						493606	0.46	31852	0.02	6756
1314	SAMN02887109.contigs.fa	89	1734480		493435	0.08	12204	0	2344	0.006						450947	0.41	29536	0.03	6660
1315	SAMN02887130.contigs.fa	228	1709430		486400	0.07	12204	0	2344	0.004						443689	0.41	31892	0.02	6640
1316	SAMN02887131.contigs.fa	121	1734938		495194	0.08	11944	0	2496	0.004						451759	0.41	32000	0.02	6712
1317	SAMN02887132.contigs.fa	27	1759472		500880	0.08	11904	0	2560	0.004						459627	0.42	32884	0.03	6640
1318	SAMN02887134.contigs.fa	39	1759925		502487	0.08	12004	0	2432	0.004						459676	0.42	31412	0.03	6692
1319	SAMN02887143.contigs.fa	35	1763676		502354	0.08	12156	0	2344	0.004						459691	0.42	31896	0.03	6704
1320	SAMN03216759.contigs.fa	43	1843598		524368	0.08	12632	0	2388	0.006						478838	0.45	32396	0.03	6776
1321	SAMN03216760.contigs.fa	62	1781499		507336	0.08	12136	0	2356	0.004						463328	0.43	33036	0.02	6564
1322	SAMN03216761.contigs.fa	55	1682632		480054	0.08	11748	0	2496	0.004						438923	0.4	30848	0.03	6720
1323	SAMN03216762.contigs.fa	50	1839565		523799	0.08	14512	0	2416	0.004						478413	0.45	32916	0.03	6512
1324	SAMN03255100.contigs.fa	53	1742410		497092	0.08	10348	0	2408	0.004						453951	0.42	30796	0.03	6664
1325	SAMN03255101.contigs.fa	33	1671737		476473	0.08	11824	0	2340	0.004						435637	0.4	30480	0.03	6448
1326	SAMN03255102.contigs.fa	30	1771956		506558	0.07	12100	0	2344	0.004						463877	0.43	31356	0.04	6620
1327	SAMN03255103.contigs.fa	37	1640510		468161	0.08	9564	0	2380	0.004						427913	0.39	30492	0.04	6720
1328	SAMN03255104.contigs.fa	71	1801077		512490	0.08	12032	0	2400	0.004						466966	0.43	30844	0.04	6680
1329	SAMN03255105.contigs.fa	137	1677731		479049	0.07	11456	0	2380	0.004						437309	0.4	29540	0.04	6628
1330	SAMN03255106.contigs.fa	41	1746338		497832	0.08	15684	0	2328	0.004						454971	0.42	30884	0.03	6584
1331	SAMN03255107.contigs.fa	74	1779166		507471	0.08	10068	0	2400	0.004						463015	0.42	31240	0.04	6668
1332	SAMN03255108.contigs.fa	46	1712777		487138	0.08	9816	0	2372	0.004						445541	0.41	30312	0.03	6776
1333	SAMN03255110.contigs.fa	33	1739782		495175	0.08	11724	0	2496	0.004						453331	0.41	30324	0.04	6768
1334	SAMN03255111.contigs.fa	23	1785959		508618	0.08	12128	0	2552	0.004						465068	0.43	31988	0.04	6640
1335	SAMN03255114.contigs.fa	36	1715541		488600	0.08	11788	0	2404	0.004						447586	0.41	31280	0.03	6632
1336	SAMN03255115.contigs.fa	49	1832767		520546	0.08	12144	0	2404	0.004						476435	0.45	29836	0.04	6604
1337	SAMN03255116.contigs.fa	19	1736748		496613	0.07	12056	0	2336	0.004						455943	0.42	31860	0.04	6768
1338	SAMN03265487.contigs.fa	41	1779839		504639	0.08	10184	0	2552	0.004						462698	0.43	31996	0.03	6620
1339	SAMN03265488.contigs.fa	33	1842933		523563	0.08	12108	0	2500	0.004						479611	0.45	32572	0.03	6628
1340	SAMN03265489.contigs.fa	31	1764605		500872	0.08	12280	0	2344	0.004						458795	0.43	31376	0.02	6592
1341	SAMN03265490.contigs.fa	34	1681777		479089	0.08	9872	0	2416	0.004						438539	0.4	30304	0.02	6576
1342	SAMN03265491.contigs.fa	50	1858210		527821	0.08	12204	0	2400	0.004						482974	0.45	33068	0.03	6704
1343	SAMN03265492.contigs.fa	22	1776234		504946	0.08	11812	0	2496	0.004						463097	0.44	32996	0.02	6700
1344	SAMN03265493.contigs.fa	19	1675170		476099	0.08	9928	0	2332	0.004						436973	0.4	30360	0.04	6772
1345	SAMN03265494.contigs.fa	75	1869917		532559	0.08	11888	0	2560	0.004						485052	0.46	30736	0.03	6620
1346	SAMN03265495.contigs.fa	36	1745746		497555	0.07	11436	0	2496	0.006						454816	0.42	31372	0.04	6628
1347	SAMN03265496.contigs.fa	21	1616730		460166	0.08	11740	0	2348	0.004						422090	0.39	30032	0.02	6356
1348	SAMN03265497.contigs.fa	29	1749917		498215	0.08	12064	0	2336	0.004						456221	0.42	30892	0.02	6568
1349	SAMN03265498.contigs.fa	32	1731383		492701	0.08	11784	0	2384	0.004						451430	0.42	31952	0.03	6644
1350	SAMN03272687.contigs.fa	24	1835126		521608	0.08	12100	0	2400	0.004						478116	0.44	30788	0.04	6624
1351	SAMN03272688.contigs.fa	25	1835919		521624	0.08	11868	0	2408	0.004						478034	0.45	31904	0.04	6772
1352	SAMN03283221.contigs.fa	28	1671680		476296	0.08	12064	0	2496	0.004						435961	0.39	30516	0.03	6356
1353	SAMN03283222.contigs.fa	31	1670755		476280	0.08	11940	0	2340	0.004						436250	0.4	30308	0.03	6324
1354	SAMN03283223.contigs.fa	27	1670427		476451	0.08	11528	0	2380	0.004						435921	0.4	30324	0.03	6380
1355	SAMN03283224.contigs.fa	43	1738479		495411	0.08	9440	0	2564	0.004						452980	0.42	29500	0.03	6616
1356	SAMN03283225.contigs.fa	23	1653938		470585	0.08	11604	0	2316	0.004						431175	0.39	29236	0.04	6360
1357	SAMN03288037.contigs.fa	42	1765553		503566	0.08	10104	0	2432	0.006						460386	0.43	31840	0.02	6556
1358	SAMN03288038.contigs.fa	101	1699605		485753	0.08	9508	0	2492	0.004						443529	0.4	30420	0.02	6564
1359	SAMN03288039.contigs.fa	33	1704228		484697	0.08	11860	0	2380	0.004						443871	0.41	31064	0.03	6692
1360	SAMN03288110.contigs.fa	26	1759932		502951	0.08	11956	0	2552	0.004						461326	0.42	32512	0.03	6624
1361	SAMN03288111.contigs.fa	88	1874486		532968	0.08	12564	0	2340	0.004						484586	0.46	31028	0.04	6632
1362	SAMN03288112.contigs.fa	24	1702420		486493	0.07	9960	0	2380	0.004						446427	0.41	29464	0.02	6696
1363	SAMN03288113.contigs.fa	24	1782121		507428	0.08	12300	0	2404	0.004						464827	0.43	33500	0.04	6640
1364	SAMN03288114.contigs.fa	19	1650606		469726	0.08	11556	0	2408	0.004						430240	0.4	29940	0.04	6452
1365	SAMN03288115.contigs.fa	32	1746357		500678	0.08	11748	0	2408	0.004						458018	0.42	30968	0.02	6696
1366	SAMN03288116.contigs.fa	41	1692005		482430	0.08	11940	0	2560	0.004						441276	0.41	30512	0.03	6688
1367	SAMN03288118.contigs.fa	69	1848082		525775	0.08	14128	0	2380	0.004						479835	0.44	30812	0.02	6592
1368	SAMN03288119.contigs.fa	24	1745345		498224	0.08	11888	0	2380	0.004						457544	0.42	30892	0.03	6512
1369	SAMN03288293.contigs.fa	41	1780425		509229	0.08	12084	0	2332	0.004						466276	0.43	32816	0.02	6716
1370	SAMN03288294.contigs.fa	47	1781511		509571	0.08	11952	0	2392	0.004						466159	0.43	30804	0.04	6632
1371	SAMN03288295.contigs.fa	30	1759683		500767	0.08	12076	0	2352	0.004						458466	0.43	31412	0.04	6688
1372	SAMN03288296.contigs.fa	43	1771203		506006	0.07	12328	0	2340	0.004						463715	0.43	33108	0.04	6640
1373	SAMN03288297.contigs.fa	46	1759199		499762	0.08	12400	0	2500	0.004						457846	0.42	31448	0.03	6684
1374	SAMN03288298.contigs.fa	45	1812902		516827	0.09	12344	0	2400	0.004						472304	0.43	31612	0.03	6696
1375	SAMN03288299.contigs.fa	28	1853000		526777	0.08	14176	0	2556	0.004						473048	0.45	31380	0.03	6696
1376	SAMN03288300.contigs.fa	29	1812534		515517	0.08	12204	0	2500	0.004						472014	0.44	31712	0.02	6724
1377	SAMN03288301.contigs.fa	37	1843981		524485	0.08	12104	0	2364	0.004						479615	0.45	30804	0.03	6508
1378	SAMN03291407.contigs.fa	26	1677502		477481	0.08	11904	0	2360	0.004						437815	0.41	29484	0.03	6684
1379	SAMN03291408.contigs.fa	48	1744096		497148	0.08	15408	0	2356	0.004						454920	0.42	32296	0.03	6556
1380	SAMN03324867.contigs.fa	29	1631723		464778	0.08	9620	0	2552	0.004						426026	0.39	30884	0.02	6392
1381	SAMN03324869.contigs.fa	46	1864414		529539	0.08	12712	0	2552	0.004						484290	0.45	31856	0.04	6676
1382	SAMN03324870.contigs.fa	167	1964660		556724	0.08	12828	0	2336	0.006						504257	0.48	31832	0.03	7036
1383	SAMN03324871.contigs.fa	39	1664831		474994	0.08	11512	0	2344	0.004						434151	0.39	29452	0.04	6416
1384	SAMN03324872.contigs.fa	31	1788030		508832	0.08	11908	0	2400	0.004						465872	0.43	30896	0.02	6704
1385	SAMN03324873.contigs.fa	71	1879617		535225	0.08	12612	0	2348	0.006						487947	0.46	33148	0.02	6556
1386	SAMN03324874.contigs.fa	59	1679617		479999	0.08	9860	0	2564	0.004						438918	0.4	29812	0.02	6712
1387	SAMN03324875.contigs.fa	58	1731068		494303	0.08	11688	0	2432	0.004						451515	0.41	30516	0.02	6568
1388	SAMN03324876.contigs.fa	54	1651294		471589	0.08	11652	0	2436	0.004						430566	0.4	29296	0.04	6304
1389	SAMN03329668.contigs.fa	123	1837723		523961	0.08	12148	0	2560	0.004						476788	0.44	33084	0.02	6688
1390	SAMN03329669.contigs.fa	69	1828806		522876	0.08	12112	0	2408	0.004						476523	0.44	33540	0.03	6696
1391	SAMN03329670.contigs.fa	61	1753312		500396	0.07	12288	0	2404	0.004						456521	0.42	30424	0.04	6640
1392	SAMN03329671.contigs.fa	54	1799531		513710	0.07	11892	0	2380	0.004						468746	0.43	33412	0.03	6644
1393	SAMN03351331.contigs.fa	39	1864029		529913	0.08	12120	0	2432	0.004						484719	0.45	32812	0.03	6772
1394	SAMN03351332.contigs.fa	24	1743239		495210	0.08	11652	0	2316	0.004						454390	0.42	32024	0.04	6628
1395	SAMN03351333.contigs.fa	26	1759697		500288	0.08	12316	0	2496	0.004						458302	0.42	30892	0.03	6708
1396	SAMN03351334.contigs.fa	19	1684464		478681	0.08	9896	0	2400	0.004						439221	0.4	29612	0.02	6724
1397	SAMN03353668.contigs.fa	75	1889300		538095	0.08	12684	0	2348	0.004						489798	0.46	31812	0.04	6720
1398	SAMN03353669.contigs.fa	36	1846684		524381	0.08	12232	0	2408	0.004						479630	0.44	30472	0.03	6680
1399	SAMN03357962.contigs.fa	26	1676941		477275	0.08	11960	0	2344	0.004						438042	0.4	30296	0.04	6692
1400	SAMN03357963.contigs.fa	25	1508413		426686	0.08	11388	0	2336	0.004						392094	0.36	27376	0.03	6416
1401	SAMN03357964.contigs.fa	28	1677203		477524	0.08	9872	0	2496	0.004						438026	0.4	30928	0.03	6560
1402	SAMN03357965.contigs.fa	86	1787881		507881	0.08	11884	0	2432	0.004						464067	0.43	31952	0.03	6592
1403	SAMN03357966.contigs.fa	36	1640436		467316	0.08	9816	0	2332	0.004						428402	0.39	30464	0.04	6300
1404	SAMN03357967.contigs.fa	83	1787347		507606	0.08	11896	0	2392	0.004						464292	0.43	31376	0.03	6712
1405	SAMN03357968.contigs.fa	87	1763395		501688	0.08	12348	0	2348	0.004						458402	0.42	31932	0.02	6552
1406	SAMN03357969.contigs.fa	30	1673963		476361	0.08	11584	0	2320	0.004						437360	0.4	30840	0.02	6748
1407	SAMN03357970.contigs.fa	87	1788078		508174	0.08	12304	0	2492	0.004						464091	0.44	31436	0.04	6700
1408	SAMN03357971.contigs.fa	28	1688868		481839	0.08	9916	0	2416	0.004						441033	0.41	29660	0.02	6588
1409	SAMN03357972.contigs.fa	102	1800420		512585	0.1	12300	0	2404	0.004						466544	0.43	31804	0.02	6500
1410	SAMN03357973.contigs.fa	84	1748353		496760	0.08	11736	0	2284	0.004						453630	0.42	30932	0.03	6640
1411	SAMN03357974.contigs.fa	86	1748815		497271	0.08	11672	0	2344	0.004						453929	0.42	32812	0.04	6628
1412	SAMN03357975.contigs.fa	34	1640434		467011	0.08	11984	0	2536	0.004						428425	0.39	29948	0.03	6448
1413	SAMN03357976.contigs.fa	88	1792983		509945	0.08	10168	0	2384	0.004						465774	0.43	30964	0.04	6512
1414	SAMN03358045.contigs.fa	114	1725018		489305	0.07	11596	0	2328	0.004						446738	0.41	30400	0.03	6696
1415	SAMN03358046.contigs.fa	13	1633674		464712	0.08	11792	0	2336	0.004						427121	0.39	29164	0.03	6332
1416	SAMN03358048.contigs.fa	85	1824194		518482	0.08	12132	0	2336	0.004						473980	0.44	30572	0.02	6616
1417	SAMN03358049.contigs.fa	78	1791305		509526	0.07	12300	0	2496	0.004						465593	0.43	32516	0.03	6568
1418	SAMN03358050.contigs.fa	113	1724485		489444	0.08	11560	0	2492	0.004						446816	0.41	30396	0.04	6572
1419	SAMN03358051.contigs.fa	112	1725012		489038	0.08	12060	0	2408	0.004						446404	0.41	31936	0.02	6656
1420	SAMN03358052.contigs.fa	107	1724530		489398	0.07	12096	0	2496	0.004						446644	0.41	31376	0.02	6628
1421	SAMN03358054.contigs.fa	80	1740597		494962	0.08	13824	0	2380	0.004						452671	0.42	31324	0.03	6708
1422	SAMN03358055.contigs.fa	100	1803587		512872	0.08	8352	0	2340	0.004						468603	0.43	31504	0.02	6672
1423	SAMN03358057.contigs.fa	109	1723809		489175	0.08	11896	0	2344	0.004						446479	0.41	30412	0.02	6672
1424	SAMN03358058.contigs.fa	78	1791460		509906	0.08	11912	0	2496	0.004						465587	0.43	32516	0.02	6624
1425	SAMN03358059.contigs.fa	79	1791737		509617	0.08	12000	0	2336	0.004						465577	0.43	31416	0.03	6612
1426	SAMN03358060.contigs.fa	64	1747031		495861	0.08	11604	0	2344	0.004						454056	0.42	31432	0.02	6688
1427	SAMN03358076.contigs.fa	41	1777789		504694	0.08	12024	0	3476	0.004						463167	0.43	32396	0.04	6664
1428	SAMN03358077.contigs.fa	59	1764872		501503	0.08	10272	0	2352	0.004						459127	0.42	32048	0.04	6640
1429	SAMN03358078.contigs.fa	65	1847604		524048	0.08	12520	0	2332	0.004						480111	0.45	32540	0.02	6660
1430	SAMN03358080.contigs.fa	59	1820427		517401	0.08	9864	0	2380	0.004						473612	0.44	32392	0.04	6604
1431	SAMN03358081.contigs.fa	39	1820875		517212	0.08	12020	0	2408	0.004						474500	0.44	32592	0.02	6672
1432	SAMN03358082.contigs.fa	11	1676341		476274	0.08	11840	0	2552	0.004						437966	0.4	29676	0.02	6632
1433	SAMN03358083.contigs.fa	55	1830696		519894	0.08	11872	0	2396	0.004						476357	0.44	31524	0.03	6668
1434	SAMN03358084.contigs.fa	31	1638229		466816	0.08	13792	0	2496	0.004						428281	0.39	29924	0.04	6452
1435	SAMN03358085.contigs.fa	57	1840936		522680	0.08	14344	0	2352	0.004						479616	0.44	31376	0.04	6600
1436	SAMN03358086.contigs.fa	49	1747862		497184	0.08	12144	0	2380	0.004						455291	0.42	31316	0.03	6616
1437	SAMN03358087.contigs.fa	62	1798433		511583	0.08	12116	0	2352	0.004						467596	0.43	31472	0.03	6772
1438	SAMN03358088.contigs.fa	25	1735743		494094	0.08	11672	0	2436	0.004						453505	0.42	32500	0.02	6688
1439	SAMN03358089.contigs.fa	55	1753757		498764	0.08	12080	0	2380	0.004						456488	0.42	31040	0.02	6556
1440	SAMN03358090.contigs.fa	63	1745776		497046	0.08	12368	0	2380	0.004						454623	0.42	31404	0.03	6700
1441	SAMN03358091.contigs.fa	31	1712094		487308	0.08	11684	0	2408	0.004						446921	0.41	30468	0.04	6704
1442	SAMN03358092.contigs.fa	38	1722736		490707	0.08	11728	0	2344	0.004						449694	0.41	30484	0.04	6676
1443	SAMN03358093.contigs.fa	44	1733418		492463	0.08	11732	0	2380	0.004						451474	0.42	32564	0.03	6776
1444	SAMN03358094.contigs.fa	17	1642443		467362	0.08	9868	0	2560	0.004						429243	0.39	30892	0.02	6432
1445	SAMN03358095.contigs.fa	37	1764732		501106	0.08	12140	0	2400	0.004						460286	0.43	31428	0.03	6712
1446	SAMN03358096.contigs.fa	35	1681896		477688	0.08	11784	0	2380	0.004						439061	0.4	29476	0.04	6688
1447	SAMN03358097.contigs.fa	21	1680505		477105	0.08	12004	0	2496	0.004						438125	0.4	29988	0.03	6772
1448	SAMN03358098.contigs.fa	45	1783376		507089	0.08	9856	0	2348	0.004						464926	0.43	32844	0.04	6684
1449	SAMN03358099.contigs.fa	32	1630725		464775	0.08	11584	0	2552	0.004						426317	0.39	30832	0.03	6448
1450	SAMN03358100.contigs.fa	35	1696883		482376	0.08	11632	0	2352	0.004						442450	0.41	31420	0.04	6664
1451	SAMN03358101.contigs.fa	26	1715948		487475	0.08	11784	0	2340	0.004						447817	0.41	30700	0.03	6680
1452	SAMN03358102.contigs.fa	54	1690660		481735	0.08	12056	0	2400	0.004						441134	0.41	30996	0.03	6668
1453	SAMN03358103.contigs.fa	71	1758399		499150	0.08	12008	0	2492	0.004						456980	0.43	29620	0.02	6768
1454	SAMN03358104.contigs.fa	38	1754833		498146	0.08	12168	0	2324	0.004						456333	0.42	32080	0.03	6672
1455	SAMN03358105.contigs.fa	30	1706752		486164	0.08	11952	0	2376	0.004						445493	0.41	30144	0.02	6632
1456	SAMN03358106.contigs.fa	42	1718508		489505	0.08	12236	0	2496	0.004						448581	0.41	30912	0.02	6616
1457	SAMN03358108.contigs.fa	38	1704022		484422	0.08	12136	0	2388	0.004						444592	0.4	31432	0.04	6700
1458	SAMN03358109.contigs.fa	120	1858100		526653	0.08	12196	0	2380	0.004						480654	0.45	33512	0.03	6660
1459	SAMN03358110.contigs.fa	28	1659445		471256	0.08	11692	0	2384	0.004						433094	0.39	30836	0.04	6448
1460	SAMN03358111.contigs.fa	40	1820764		517519	0.08	13896	0	2380	0.004						474468	0.44	32892	0.04	6572
1461	SAMN03358112.contigs.fa	59	1780826		505101	0.07	11812	0	2340	0.006						462874	0.43	31348	0.04	6652
1462	SAMN03358113.contigs.fa	56	1871305		532275	0.08	14364	0	2344	0.004						486909	0.45	30572	0.04	6596
1463	SAMN03358114.contigs.fa	25	1696810		482055	0.08	11920	0	2344	0.004						442675	0.4	30324	0.03	6676
1464	SAMN03358115.contigs.fa	18	1635484		465390	0.08	11976	0	2328	0.004						427435	0.39	30504	0.04	6284
1465	SAMN03358116.contigs.fa	40	1674690		476678	0.08	11784	0	2496	0.004						436955	0.4	29416	0.02	6724
1466	SAMN03358117.contigs.fa	82	1829622		519076	0.08	12276	0	2384	0.004						474993	0.44	30804	0.03	6684
1467	SAMN03358118.contigs.fa	41	1736721		493885	0.08	9648	0	2432	0.004						452880	0.41	29476	0.02	6768
1468	SAMN03358119.contigs.fa	30	1723339		490892	0.08	10236	0	2564	0.004						450374	0.42	32524	0.03	6712
1469	SAMN03358120.contigs.fa	39	1749655		500407	0.08	11896	0	2352	0.004						458417	0.42	30744	0.02	6768
1470	SAMN03358121.contigs.fa	53	1945481		555443	0.08	12776	0	2348	0.004						508476	0.47	31052	0.03	6892
1471	SAMN03358122.contigs.fa	49	1864071		531808	0.08	12092	0	2352	0.004						487924	0.45	33012	0.02	6588
1472	SAMN03358123.contigs.fa	35	1711384		486280	0.08	11924	0	2356	0.004						446242	0.42	30420	0.04	6632
1473	SAMN03358124.contigs.fa	45	1833848		524195	0.08	12028	0	2344	0.004						480296	0.45	31928	0.03	6660
1474	SAMN03358125.contigs.fa	70	1868133		533642	0.08	12568	0	2348	0.006						488195	0.45	30444	0.02	6764
1475	SAMN03358126.contigs.fa	71	1911253		543675	0.08	12712	0	2496	0.004						497130	0.46	30816	0.04	6936
1476	SAMN03358127.contigs.fa	31	1605273		457233	0.08	11368	0	2356	0.004						419418	0.38	28736	0.04	6420
1477	SAMN03358128.contigs.fa	31	1605681		457358	0.08	11036	0	2552	0.004						419452	0.38	29324	0.03	6500
1478	SAMN03358129.contigs.fa	18	1641476		467480	0.08	11844	0	2328	0.004						428962	0.39	31028	0.04	6560
1479	SAMN03358130.contigs.fa	55	1816936		516481	0.08	12100	0	2336	0.006						472582	0.44	32624	0.04	6700
1480	SAMN03358131.contigs.fa	32	1706528		487659	0.08	11800	0	2552	0.004						447757	0.41	31996	0.02	6612
1481	SAMN03358132.contigs.fa	48	1832609		520927	0.08	12136	0	2432	0.004						476522	0.45	31684	0.03	6772
1482	SAMN03358133.contigs.fa	39	1797972		511389	0.08	12172	0	2340	0.004						469051	0.43	30856	0.04	6664
1483	SAMN03358134.contigs.fa	42	1798492		511468	0.08	12184	0	2304	0.004						469245	0.44	31280	0.02	6696
1484	SAMN03358135.contigs.fa	63	1722596		490395	0.08	10048	0	2552	0.004						448788	0.42	30524	0.03	6548
1485	SAMN03358136.contigs.fa	41	1674654		476621	0.08	11796	0	2340	0.004						437033	0.41	30020	0.04	6560
1486	SAMN03358137.contigs.fa	43	1817780		516459	0.08	12320	0	2432	0.004						472972	0.44	31740	0.02	6688
1487	SAMN03358138.contigs.fa	19	1624500		462275	0.08	9748	0	2344	0.004						424569	0.39	29344	0.03	6364
1488	SAMN03358139.contigs.fa	36	1704143		485046	0.08	11956	0	2496	0.004						444943	0.41	31344	0.03	6656
1489	SAMN03358140.contigs.fa	39	1674335		476645	0.08	9748	0	2340	0.004						437180	0.4	29960	0.03	6568
1490	SAMN03358141.contigs.fa	32	1712464		487287	0.08	12152	0	2352	0.004						446625	0.41	30876	0.03	6684
1491	SAMN03358142.contigs.fa	35	1679125		477465	0.08	10012	0	2388	0.004						437770	0.4	31280	0.02	6660
1492	SAMN03358143.contigs.fa	86	1820535		516591	0.08	11908	0	2316	0.004						472265	0.44	31188	0.02	6620
1493	SAMN03358144.contigs.fa	30	1683247		478296	0.08	11552	0	2560	0.004						439123	0.41	30072	0.04	6588
1494	SAMN03358145.contigs.fa	32	1683883		478617	0.08	11888	0	2344	0.004						439370	0.4	31044	0.03	6636
1495	SAMN03358146.contigs.fa	46	1777352		505395	0.08	11968	0	2320	0.004						461701	0.43	32404	0.03	6588
1496	SAMN03358147.contigs.fa	31	1683314		478403	0.08	9812	0	2348	0.004						439398	0.4	30824	0.03	6712
1497	SAMN03358148.contigs.fa	45	1717703		488144	0.08	12092	0	2432	0.004						447513	0.42	31028	0.04	6728
1498	SAMN03358149.contigs.fa	147	1988556		566476	0.1	14972	0	2488	0.006						514688	0.48	31292	0.04	6936
1499	SAMN03358150.contigs.fa	45	1709259		486358	0.08	9956	0	2356	0.004						446222	0.41	30964	0.04	6716
1500	SAMN03358151.contigs.fa	934	2889234		816897	0.08	17484	0	2500	0.008						707990	0.78	45580	0.04	7932
1501	SAMN03358152.contigs.fa	38	1797672		511440	0.08	11752	0	2360	0.004						469013	0.43	30560	0.03	6640
1502	SAMN03358153.contigs.fa	54	1753680		498877	0.08	12224	0	2496	0.004						456496	0.42	31288	0.03	6644
1503	SAMN03358154.contigs.fa	49	1815837		516014	0.08	12236	0	2380	0.004						472981	0.43	30800	0.02	6504
1504	SAMN03358155.contigs.fa	67	1875258		533361	0.08	12708	0	2496	0.004						487825	0.46	30788	0.03	6576
1505	SAMN03358156.contigs.fa	49	1710212		486444	0.08	12168	0	2416	0.004						445516	0.41	30804	0.03	6628
1506	SAMN03358157.contigs.fa	25	1694386		482854	0.08	11744	0	2404	0.004						442834	0.41	32000	0.03	6696
1507	SAMN03358158.contigs.fa	47	1662852		472928	0.08	11840	0	2344	0.004						433642	0.4	30736	0.04	6624
1508	SAMN03358159.contigs.fa	55	1732890		492858	0.08	10260	0	2408	0.004						451409	0.42	32528	0.03	6716
1509	SAMN03358160.contigs.fa	36	1764561		502421	0.08	12432	0	2348	0.004						460395	0.42	30864	0.04	6768
1510	SAMN03358161.contigs.fa	35	1777513		505788	0.08	12192	0	2336	0.004						463450	0.43	31840	0.04	6640
1511	SAMN03358163.contigs.fa	27	1594645		453219	0.08	9716	0	2416	0.004						416256	0.38	30972	0.02	6388
1512	SAMN03358164.contigs.fa	55	1764745		501575	0.08	9772	0	2356	0.004						458214	0.42	30432	0.03	6700
1513	SAMN03358165.contigs.fa	140	1830999		518850	0.08	11988	0	2348	0.004						473196	0.44	31788	0.04	6628
1514	SAMN03358166.contigs.fa	56	1719528		490086	0.08	11872	0	2340	0.004						448441	0.41	30952	0.02	6640
1515	SAMN03358167.contigs.fa	62	1859540		528113	0.08	12240	0	2352	0.004						483784	0.46	32864	0.03	6672
1516	SAMN03358168.contigs.fa	29	1645229		468208	0.08	11640	0	2348	0.004						429305	0.39	29328	0.03	6332
1517	SAMN03358169.contigs.fa	49	1665076		473568	0.08	11884	0	2344	0.004						434269	0.4	30272	0.02	6380
1518	SAMN03358170.contigs.fa	178	2032844		578276	0.08	14756	0	2356	0.006						525551	0.5	33076	0.04	6884
1519	SAMN03358171.contigs.fa	43	1812340		514985	0.08	11852	0	2336	0.004						471034	0.44	32852	0.04	6772
1520	SAMN03358172.contigs.fa	30	1667347		475292	0.08	11748	0	2552	0.004						435702	0.4	29260	0.03	6696
1521	SAMN03358173.contigs.fa	42	1777743		504739	0.08	12396	0	2428	0.004						462802	0.42	31028	0.02	6772
1522	SAMN03358174.contigs.fa	47	1803077		512118	0.08	12176	0	2344	0.004						460293	0.43	30740	0.02	6768
1523	SAMN03358175.contigs.fa	23	1733212		493012	0.08	12304	0	2356	0.004						452694	0.42	31420	0.03	6576
1524	SAMN03358176.contigs.fa	57	1857016		527488	0.08	12632	0	2356	0.004						483097	0.46	33472	0.03	6608
1525	SAMN03358177.contigs.fa	47	1668637		474035	0.08	12024	0	2352	0.004						435149	0.39	31196	0.03	6700
1526	SAMN03358178.contigs.fa	56	1807092		512922	0.08	12204	0	2480	0.004						470362	0.44	33020	0.04	6680
1527	SAMN03358179.contigs.fa	86	1808065		513114	0.08	12420	0	2552	0.004						469465	0.43	29796	0.03	6696
1528	SAMN03358180.contigs.fa	25	1776343		505643	0.08	12224	0	2496	0.004						463600	0.43	33064	0.04	6660
1529	SAMN03358181.contigs.fa	251	2022240		575248	0.08	13156	0	2432	0.006						523002	0.5	32876	0.04	6820
1530	SAMN03358182.contigs.fa	50	1764802		501355	0.08	12088	0	2364	0.004						459896	0.42	30628	0.04	6504
1531	SAMN03358183.contigs.fa	174	1959038		556312	0.08	12716	0	2544	0.006						504206	0.47	31212	0.04	6840
1532	SAMN03358184.contigs.fa	48	1717592		488063	0.08	11828	0	2380	0.004						447970	0.41	30148	0.03	6616
1533	SAMN03358186.contigs.fa	77	1913643		543077	0.1	12432	0	2308	0.004						496838	0.46	30820	0.03	6924
1534	SAMN03358187.contigs.fa	32	1721399		489134	0.08	11684	0	2328	0.004						448578	0.42	29344	0.04	6688
1535	SAMN03358188.contigs.fa	33	1802144		512452	0.07	11868	0	2552	0.004						470839	0.43	30812	0.04	6768
1536	SAMN03358189.contigs.fa	50	1757820		499824	0.08	12112	0	2432	0.004						457709	0.42	32372	0.03	6676
1537	SAMN03358190.contigs.fa	14	1642934		467000	0.08	11508	0	2360	0.004						429018	0.39	30940	0.02	6348
1538	SAMN03358191.contigs.fa	30	1768398		502830	0.08	12296	0	2500	0.004						459281	0.43	31772	0.03	6556
1539	SAMN03358192.contigs.fa	33	1740701		495414	0.08	11764	0	2432	0.004						454225	0.43	32520	0.04	6768
1540	SAMN03358193.contigs.fa	35	1644514		467704	0.08	11752	0	3412	0.004						429444	0.39	29188	0.02	6352
1541	SAMN03358194.contigs.fa	93	1723164		490965	0.08	9948	0	2344	0.004						448689	0.41	30716	0.04	6524
1542	SAMN03358195.contigs.fa	19	1630716		464591	0.08	11768	0	2384	0.004						426980	0.38	30456	0.04	6400
1543	SAMN03358196.contigs.fa	21	1641544		467332	0.08	11988	0	2408	0.004						429243	0.4	29516	0.03	6504
1544	SAMN03358197.contigs.fa	39	1790018		509592	0.08	12316	0	2428	0.004						466964	0.43	31848	0.03	6684
1545	SAMN03358198.contigs.fa	36	1670203		475873	0.08	11928	0	2380	0.004						436322	0.41	29388	0.04	6448
1546	SAMN03358199.contigs.fa	50	1790573		509453	0.08	12120	0	2332	0.004						466185	0.43	33108	0.02	6616
1547	SAMN03358201.contigs.fa	28	1759536		500835	0.08	11944	0	2416	0.004						459293	0.42	32352	0.04	6744
1548	SAMN03358202.contigs.fa	58	1740416		494488	0.08	11584	0	2560	0.004						453034	0.42	31876	0.03	6680
1549	SAMN03358203.contigs.fa	55	1777008		504908	0.08	11824	0	2416	0.004						462423	0.42	30432	0.03	6652
1550	SAMN03358204.contigs.fa	27	1618473		461507	0.08	11616	0	2340	0.004						423104	0.38	28964	0.02	6348
1551	SAMN03358205.contigs.fa	40	1731798		492617	0.08	10304	0	2368	0.004						451675	0.42	29540	0.02	6632
1552	SAMN03358206.contigs.fa	90	1756497		499816	0.08	11984	0	2344	0.004						456999	0.42	30960	0.02	6620
1553	SAMN03358207.contigs.fa	58	1764940		503897	0.08	12268	0	2384	0.004						462130	0.42	30260	0.02	6716
1554	SAMN03358208.contigs.fa	51	1764423		502460	0.08	12072	0	2552	0.004						460405	0.43	32116	0.04	6664
1555	SAMN03358209.contigs.fa	23	1667775		474827	0.08	11780	0	2496	0.004						435951	0.4	31508	0.02	6396
1556	SAMN03358210.contigs.fa	35	1637833		466027	0.08	11592	0	2480	0.004						427609	0.38	30448	0.04	6284
1557	SAMN03358211.contigs.fa	31	1764430		501305	0.08	10260	0	2420	0.006						459196	0.43	32496	0.03	6668
1558	SAMN03358212.contigs.fa	29	1626499		463609	0.08	11520	0	2348	0.004						425026	0.38	29860	0.04	6300
1559	SAMN03358213.contigs.fa	38	1771531		504386	0.08	12024	0	2380	0.004						462443	0.43	30336	0.03	6628
1560	SAMN03358214.contigs.fa	42	1663858		473374	0.08	11520	0	2496	0.004						434244	0.39	30848	0.03	6376
1561	SAMN03358215.contigs.fa	108	1834760		518863	0.08	11904	0	2364	0.004						474106	0.44	31420	0.03	6664
1562	SAMN03358216.contigs.fa	52	1773056		504541	0.08	11952	0	2328	0.004						461730	0.43	30788	0.04	6588
1563	SAMN03358217.contigs.fa	13	1680006		477308	0.08	11684	0	2328	0.004						438681	0.4	29948	0.02	6640
1564	SAMN03358218.contigs.fa	25	1665895		474370	0.08	11820	0	2352	0.004						435271	0.4	30312	0.04	6408
1565	SAMN03358219.contigs.fa	41	1666932		474186	0.08	11516	0	2552	0.004						434994	0.39	29664	0.04	6352
1566	SAMN03358220.contigs.fa	44	1805723		512957	0.08	11988	0	2564	0.004						469919	0.44	29772	0.03	6664
1567	SAMN03358221.contigs.fa	19	1625055		462582	0.08	9684	0	2348	0.004						424515	0.39	30476	0.02	6308
1568	SAMN03358222.contigs.fa	2776	2826897		752274	0.07	17356	0	2496	0.008						628779	0.7	45204	0.05	8132
1569	SAMN03358223.contigs.fa	57	1756788		499084	0.08	11828	0	2400	0.004						457160	0.41	30836	0.02	6600
1570	SAMN03358224.contigs.fa	14	1625728		462281	0.08	9688	0	2380	0.004						424782	0.39	29364	0.04	6380
1571	SAMN03358225.contigs.fa	2476	2791489		752370	0.07	17008	0	2496	0.008						635582	0.7	44248	0.04	7724
1572	SAMN03358227.contigs.fa	35	1660603		472105	0.08	11488	0	2340	0.004						433139	0.4	31308	0.04	6412
1573	SAMN03358228.contigs.fa	22	1626322		462801	0.08	9644	0	2352	0.004						425360	0.38	29428	0.03	6320
1574	SAMN03358229.contigs.fa	26	1641209		467080	0.08	9856	0	2412	0.004						429231	0.39	29476	0.03	6448
1575	SAMN03358230.contigs.fa	42	1693623		482444	0.08	9972	0	2324	0.004						442568	0.4	30468	0.03	6620
1576	SAMN03358231.contigs.fa	30	1801787		512214	0.08	12152	0	2496	0.004						470261	0.43	32812	0.03	6572
1577	SAMN03358232.contigs.fa	47	1766481		501176	0.08	10392	0	2328	0.004						459814	0.42	31052	0.04	6656
1578	SAMN03358233.contigs.fa	35	1719051		488318	0.08	12068	0	2384	0.004						448209	0.41	30304	0.03	6644
1579	SAMN03358234.contigs.fa	35	1694051		481892	0.08	11856	0	2328	0.004						441923	0.4	30488	0.04	6696
1580	SAMN03358235.contigs.fa	45	1734414		493316	0.08	12172	0	2500	0.004						452074	0.42	29676	0.02	6556
1581	SAMN03358236.contigs.fa	75	1768616		502277	0.08	12140	0	2500	0.004						460146	0.43	31468	0.04	6656
1582	SAMN03358237.contigs.fa	43	1818205		517142	0.08	11996	0	2408	0.004						473880	0.44	31384	0.04	6556
1583	SAMN03358238.contigs.fa	111	1834471		520357	0.08	11932	0	2432	0.004						475733	0.45	32456	0.03	6556
1584	SAMN03358239.contigs.fa	19	1698580		483548	0.08	11764	0	2560	0.004						443543	0.41	31008	0.03	6772
1585	SAMN03358240.contigs.fa	17	1770344		505969	0.08	12388	0	2436	0.004						465064	0.43	31496	0.03	6544
1586	SAMN03358241.contigs.fa	60	1836061		522803	0.08	12200	0	2332	0.004						477938	0.44	30392	0.04	6768
1587	SAMN03358242.contigs.fa	16	1684072		478683	0.08	11740	0	2408	0.004						439842	0.41	30888	0.04	6568
1588	SAMN03358243.contigs.fa	82	1856049		526559	0.08	14508	0	2496	0.004						481979	0.45	32008	0.04	6624
1589	SAMN03358244.contigs.fa	79	1797301		511506	0.08	12096	0	2348	0.004						468450	0.43	29592	0.04	6492
1590	SAMN03358245.contigs.fa	47	1721614		490704	0.08	11556	0	2380	0.004						449148	0.41	30576	0.03	6624
1591	SAMN03358246.contigs.fa	136	1756520		500136	0.08	11840	0	2344	0.004						453447	0.43	30668	0.02	6664
1592	SAMN03358247.contigs.fa	51	1840050		522029	0.08	14100	0	2340	0.006						478768	0.45	31724	0.02	6660
1593	SAMN03358248.contigs.fa	40	1835436		521400	0.08	12048	0	2332	0.004						477998	0.44	30724	0.02	6660
1594	SAMN03358249.contigs.fa	64	1720239		489599	0.08	11744	0	2336	0.004						447821	0.42	29580	0.03	6636
1595	SAMN03358283.contigs.fa	34	1789849		509515	0.08	9884	0	2380	0.004						466750	0.44	31396	0.04	6684
1596	SAMN03358284.contigs.fa	17	1639395		466584	0.08	11800	0	2400	0.004						428370	0.39	30900	0.02	6424
1597	SAMN03358285.contigs.fa	36	1715162		488890	0.08	12144	0	2356	0.004						447637	0.41	30440	0.04	6564
1598	SAMN03358286.contigs.fa	478	3246782		924389	0.08	21136	0	2328	0.008						791472	0.92	46928	0.05	8504
1599	SAMN03358287.contigs.fa	13	1641217		466696	0.08	11904	0	2500	0.004						428673	0.39	30360	0.03	6360
1600	SAMN03358288.contigs.fa	34	1678981		477455	0.08	11928	0	2316	0.004						438027	0.4	30392	0.03	6660
1601	SAMN03358289.contigs.fa	52	1690427		480406	0.08	11460	0	2428	0.004						440657	0.41	31768	0.04	6488
1602	SAMN03358290.contigs.fa	68	1734562		492503	0.08	11444	0	2556	0.004						451034	0.41	30520	0.03	6688
1603	SAMN03358291.contigs.fa	51	1766542		502093	0.1	12044	0	2544	0.004						459653	0.42	30720	0.03	6568
1604	SAMN03358292.contigs.fa	14	1645743		468309	0.08	9908	0	2380	0.004						428944	0.4	30948	0.04	6348
1605	SAMN03358293.contigs.fa	30	1725692		490738	0.07	11612	0	2496	0.004						450031	0.41	31312	0.02	6664
1606	SAMN03358294.contigs.fa	38	1688685		479919	0.08	12076	0	2548	0.004						440162	0.41	29488	0.03	6772
1607	SAMN03358295.contigs.fa	35	1683788		479135	0.08	11860	0	2332	0.004						439386	0.4	30212	0.03	6644
1608	SAMN03358296.contigs.fa	42	1720960		489537	0.08	11732	0	2380	0.004						449225	0.41	29840	0.04	6592
1609	SAMN03358570.contigs.fa	44	1720602		490507	0.08	11708	0	2556	0.004						449384	0.41	30264	0.04	6772
1610	SAMN03358571.contigs.fa	65	1860666		528042	0.08	12244	0	2328	0.004						483531	0.45	37072	0.03	6600
1611	SAMN03358572.contigs.fa	62	1772886		505011	0.08	12296	0	2396	0.004						461978	0.43	32508	0.04	6644
1612	SAMN03358573.contigs.fa	49	1788147		508464	0.08	12000	0	2400	0.004						465818	0.43	30980	0.04	6772
1613	SAMN03358574.contigs.fa	76	1860322		529046	0.08	14236	0	2380	0.006						484323	0.45	32780	0.03	6620
1614	SAMN03358575.contigs.fa	42	1765622		502169	0.08	12308	0	2496	0.004						460029	0.43	31252	0.04	6696
1615	SAMN03358576.contigs.fa	34	1710486		485923	0.08	12220	0	2364	0.006						446513	0.41	31364	0.02	6680
1616	SAMN03358577.contigs.fa	51	1773927		504418	0.08	12188	0	2496	0.004						462126	0.43	30932	0.03	6624
1617	SAMN03358578.contigs.fa	50	1728269		491528	0.08	11936	0	2408	0.004						450708	0.41	30496	0.04	6588
1618	SAMN03358579.contigs.fa	93	1780241		505059	0.08	9844	0	2400	0.004						462398	0.43	31912	0.03	6592
1619	SAMN03358580.contigs.fa	30	1765731		501946	0.08	12076	0	2564	0.004						460413	0.43	32572	0.04	6716
1620	SAMN03358581.contigs.fa	18	1631504		464612	0.08	11940	0	2552	0.004						426879	0.39	29488	0.03	6420
1621	SAMN03358582.contigs.fa	42	1741841		494920	0.08	11568	0	2408	0.004						454246	0.42	30912	0.02	6660
1622	SAMN03358583.contigs.fa	46	1752859		498510	0.08	12256	0	2496	0.004						456793	0.42	32580	0.04	6584
1623	SAMN03358584.contigs.fa	49	1876257		533282	0.08	12944	0.01	2332	0.006						487973	0.46	31872	0.03	6684
1624	SAMN03358585.contigs.fa	37	1737326		494159	0.08	11664	0	2380	0.004						453542	0.42	31404	0.03	6600
1625	SAMN03358586.contigs.fa	64	1906853		542354	0.08	12492	0	2436	0.006						496045	0.47	31432	0.03	6916
1626	SAMN03358587.contigs.fa	39	1731541		492799	0.08	11980	0	2328	0.004						451971	0.42	31320	0.04	6712
1627	SAMN03358588.contigs.fa	76	1921634		545834	0.08	12512	0	2552	0.006						499110	0.46	30968	0.03	6904
1628	SAMN03358589.contigs.fa	51	1768578		502858	0.08	12296	0	2336	0.004						459567	0.42	30564	0.04	6664
1629	SAMN03358590.contigs.fa	69	1922173		547001	0.08	12852	0	2420	0.006						499379	0.46	31296	0.03	6752
1630	SAMN03358591.contigs.fa	37	1733665		492444	0.08	11916	0	2432	0.004						452223	0.42	29580	0.03	6644
1631	SAMN03358592.contigs.fa	96	1874787		532722	0.08	12496	0	2484	0.006						487160	0.45	32988	0.02	6548
1632	SAMN03358593.contigs.fa	84	1817397		515816	0.08	11984	0	2408	0.006						472283	0.44	35028	0.04	6620
1633	SAMN03359139.contigs.fa	67	1796985		511606	0.08	10128	0	2552	0.004						467783	0.43	31952	0.04	6716
1634	SAMN03359140.contigs.fa	26	1508278		426597	0.08	9500	0	2356	0.004						391977	0.36	28768	0.04	6456
1635	SAMN03359141.contigs.fa	30	1741018		495308	0.08	12000	0	2344	0.004						454573	0.42	31344	0.04	6696
1636	SAMN03359142.contigs.fa	38	1715559		487928	0.08	11728	0	2552	0.004						447550	0.41	30856	0.04	6712
1637	SAMN03359143.contigs.fa	87	1792693		509511	0.08	12048	0	2328	0.004						465483	0.43	31248	0.02	6692
1638	SAMN03359144.contigs.fa	84	1787266		507857	0.08	11944	0	2348	0.004						463716	0.43	32544	0.02	6668
1639	SAMN03359145.contigs.fa	37	1676892		476739	0.08	9812	0	2484	0.004						438087	0.4	30476	0.03	6544
1640	SAMN03359146.contigs.fa	38	1676982		477150	0.08	11720	0	2552	0.004						437885	0.4	30464	0.04	6708
1641	SAMN03359147.contigs.fa	85	1787618		507821	0.08	10220	0	2352	0.004						464126	0.43	32412	0.04	6520
1642	SAMN03359148.contigs.fa	193	1968932		558668	0.08	13000	0	2496	0.006						507051	0.48	33032	0.04	6976
1643	SAMN03359149.contigs.fa	82	1787057		507300	0.08	12172	0	2352	0.004						463653	0.43	29580	0.04	6720
1644	SAMN03359150.contigs.fa	25	1508181		426692	0.08	11364	0	2496	0.004						392117	0.36	28724	0.04	6456
1645	SAMN03359151.contigs.fa	58	1735294		493321	0.08	12028	0	2412	0.004						451295	0.41	30248	0.02	6580
1646	SAMN03359154.contigs.fa	36	1687070		479815	0.08	11908	0	2328	0.004						439578	0.41	29916	0.03	6660
1647	SAMN03359155.contigs.fa	65	1727906		491264	0.08	11560	0	2340	0.004						449400	0.41	31868	0.03	6616
1648	SAMN03359156.contigs.fa	69	1761462		500131	0.08	12176	0	2552	0.004						457749	0.42	30952	0.03	6676
1649	SAMN03359157.contigs.fa	87	1792798		509937	0.08	11996	0	2352	0.004						465329	0.43	30976	0.04	6672
1650	SAMN03359158.contigs.fa	93	1793259		509936	0.08	12228	0	2500	0.004						465719	0.43	30872	0.03	6696
1651	SAMN03359159.contigs.fa	13	1671546		475335	0.08	12016	0	2356	0.004						436774	0.4	29824	0.02	6448
1652	SAMN03359160.contigs.fa	86	1787924		507891	0.08	12212	0	2496	0.004						463986	0.43	31820	0.02	6700
1653	SAMN03359161.contigs.fa	117	1963189		556008	0.08	12456	0	2380	0.006						507798	0.48	31752	0.03	6980
1654	SAMN03359162.contigs.fa	90	1792556		509642	0.08	12364	0	2556	0.004						465482	0.43	32868	0.03	6712
1655	SAMN03359665.contigs.fa	38	1820430		519979	0.08	12120	0	2492	0.004						477141	0.44	33524	0.03	6744
1656	SAMN03359755.contigs.fa	44	1832074		523482	0.08	9988	0	2496	0.004						479845	0.44	29744	0.04	6656
1657	SAMN03359756.contigs.fa	36	1819186		519423	0.08	12188	0	2368	0.004						477029	0.44	33496	0.02	6628
1658	SAMN03359757.contigs.fa	46	1945861		555406	0.08	12320	0	2328	0.006						509048	0.48	31836	0.03	6904
1659	SAMN03360113.contigs.fa	41	1763045		500637	0.08	10012	0	2340	0.004						459155	0.43	29500	0.03	6764
1660	SAMN03360114.contigs.fa	30	1646770		467712	0.08	9792	0	2340	0.004						429241	0.39	29424	0.03	6448
1661	SAMN03360115.contigs.fa	111	1863850		529108	0.08	12476	0	2412	0.004						483481	0.44	30992	0.05	6676
1662	SAMN03360116.contigs.fa	17	1659120		471917	0.08	14052	0	2416	0.004						433408	0.4	29468	0.03	6480
1663	SAMN03360156.contigs.fa	41	1856203		530210	0.08	12592	0	2380	0.006						486110	0.45	30316	0.02	6624
1664	SAMN03360157.contigs.fa	41	1856035		529936	0.08	11940	0	2552	0.004						486060	0.46	31696	0.02	6584
1665	SAMN03360158.contigs.fa	168	2086753		596775	0.08	14928	0	2488	0.006						540885	0.53	33704	0.02	6960
1666	SAMN03360159.contigs.fa	57	1947996		556049	0.08	12876	0	2360	0.006						508905	0.48	33808	0.04	6756
1667	SAMN03360160.contigs.fa	20	1649686		468732	0.08	11972	0	2352	0.004						430683	0.4	29888	0.04	6364
1668	SAMN03360161.contigs.fa	23	1650143		468862	0.08	11860	0	2416	0.004						430819	0.39	29524	0.03	6380
1669	SAMN03360162.contigs.fa	88	1834511		521402	0.08	11864	0	2548	0.004						476198	0.44	32420	0.03	6652
1670	SAMN03360163.contigs.fa	86	1820894		517621	0.08	11984	0	2356	0.004						472285	0.44	33076	0.03	6584
1671	SAMN03360164.contigs.fa	87	1842806		524400	0.08	14512	0	2328	0.004						477999	0.44	33392	0.04	6560
1672	SAMN03360165.contigs.fa	66	1739387		494300	0.08	10112	0	2560	0.004						452679	0.42	30516	0.03	6572
1673	SAMN03360166.contigs.fa	72	1773029		504216	0.08	12160	0	2432	0.004						461004	0.42	30328	0.02	6556
1674	SAMN03360167.contigs.fa	53	1746535		496111	0.07	10216	0	2552	0.004						454757	0.42	30468	0.03	6696
1675	SAMN03360168.contigs.fa	119	1818374		516865	0.08	12140	0	2344	0.004						471207	0.44	33500	0.04	6616
1676	SAMN03360169.contigs.fa	44	1737193		494002	0.08	11540	0	2416	0.004						452996	0.42	32020	0.03	6716
1677	SAMN03360170.contigs.fa	27	1710538		485909	0.08	11852	0	2340	0.004						446377	0.41	30852	0.03	6720
1678	SAMN03360171.contigs.fa	44	1748750		497425	0.08	9972	0	2356	0.004						455752	0.42	32876	0.03	6664
1679	SAMN03360172.contigs.fa	102	1799883		511586	0.08	10368	0	2352	0.004						466856	0.43	30788	0.03	6728
1680	SAMN03360173.contigs.fa	119	1818101		516260	0.08	10236	0	2432	0.004						471052	0.44	31228	0.02	6716
1681	SAMN03360174.contigs.fa	171	1838937		521287	0.08	14228	0	2496	0.004						474281	0.44	32000	0.04	6660
1682	SAMN03360175.contigs.fa	101	1834966		521030	0.08	10020	0	2356	0.004						475151	0.44	30364	0.03	6612
1683	SAMN03360176.contigs.fa	64	1693354		482146	0.08	11700	0	2564	0.004						441200	0.41	30348	0.02	6632
1684	SAMN03360177.contigs.fa	48	1722151		488752	0.08	12196	0	2496	0.004						448191	0.41	30884	0.04	6620
1685	SAMN03360211.contigs.fa	40	1790825		509648	0.08	12036	0	2412	0.004						466431	0.43	30920	0.04	6544
1686	SAMN03360212.contigs.fa	226	2071769		591263	0.08	15020	0	2332	0.006						536917	0.52	33908	0.04	6836
1687	SAMN03360214.contigs.fa	42	1816285		519483	0.08	14264	0	2432	0.004						475954	0.44	31892	0.04	6628
1688	SAMN03360215.contigs.fa	37	1827828		522240	0.08	10052	0	2408	0.004						479049	0.44	33392	0.03	6708
1689	SAMN03360216.contigs.fa	49	1739118		497123	0.08	11628	0	2332	0.004						456030	0.42	30892	0.03	6776
1690	SAMN03360217.contigs.fa	189	1876920		533440	0.08	12648	0	2552	0.004						482029	0.45	30940	0.03	6604
1691	SAMN03360218.contigs.fa	130	1823679		517640	0.08	12172	0	2384	0.004						471785	0.44	33036	0.04	6632
1692	SAMN03360219.contigs.fa	40	1708125		486396	0.08	12216	0	2380	0.004						445739	0.41	29676	0.04	6668
1693	SAMN03360220.contigs.fa	156	1842104		522371	0.08	11900	0	2352	0.004						476245	0.45	32360	0.02	6612
1694	SAMN03360221.contigs.fa	156	1842331		522475	0.08	11888	0	2364	0.004						476415	0.44	30784	0.02	6496
1695	SAMN03360222.contigs.fa	44	1736679		494229	0.08	12372	0	2336	0.004						452554	0.42	31516	0.02	6628
1696	SAMN03360223.contigs.fa	49	1791918		510762	0.08	12320	0	2432	0.004						467073	0.44	29724	0.04	6648
1697	SAMN03360224.contigs.fa	80	1841414		523731	0.08	14136	0	2500	0.004						477909	0.46	31536	0.03	6640
1698	SAMN03360225.contigs.fa	154	1842437		522598	0.09	12244	0	2400	0.004						476699	0.44	31852	0.04	6688
1699	SAMN03360226.contigs.fa	32	1628715		463511	0.08	11596	0	2356	0.004						424893	0.38	30872	0.02	6396
1700	SAMN03360227.contigs.fa	108	1917648		544657	0.08	12796	0	2340	0.006						496722	0.46	30908	0.03	6804
1701	SAMN03382387.contigs.fa	102	1890873		541157	0.08	12384	0	2496	0.004						492739	0.46	32284	0.03	6900
1702	SAMN03382388.contigs.fa	107	1843105		526337	0.09	12224	0	2344	0.004						479453	0.45	33352	0.03	6556
1703	SAMN03382389.contigs.fa	32	1754435		502873	0.08	12284	0	2348	0.004						460510	0.42	31772	0.03	6668
1704	SAMN03387055.contigs.fa	63	1782256		506277	0.08	12260	0	2548	0.004						462199	0.43	29600	0.04	6616
1705	SAMN03387057.contigs.fa	16	1686613		479333	0.08	11984	0	2540	0.004						439973	0.4	30208	0.04	6588
1706	SAMN03387059.contigs.fa	59	1842898		522184	0.08	12404	0	2432	0.004						477292	0.45	30288	0.03	6568
1707	SAMN03387060.contigs.fa	68	1756627		497704	0.08	12136	0	2328	0.004						454719	0.43	30972	0.02	6528
1708	SAMN03387062.contigs.fa	30	1684656		478712	0.08	9888	0	2408	0.004						438387	0.41	29244	0.02	6680
1709	SAMN03387066.contigs.fa	38	1709864		486271	0.08	11872	0	2348	0.004						445019	0.41	30712	0.03	6616
1710	SAMN03387069.contigs.fa	89	1741703		494225	0.08	12016	0	2348	0.004						449735	0.41	30212	0.03	6568
1711	SAMN03387072.contigs.fa	68	1735270		496298	0.08	11648	0	2432	0.004						453953	0.42	31280	0.03	6640
1712	SAMN03387076.contigs.fa	15	1852822		525887	0.08	12180	0	2548	0.004						482409	0.45	33552	0.04	6644
1713	SAMN03387077.contigs.fa	17	1807446		513516	0.08	11744	0	2556	0.004						471522	0.43	30780	0.02	6692
1714	SAMN03387078.contigs.fa	18	1707778		486625	0.08	11804	0	2384	0.004						446173	0.41	29320	0.04	6640
1715	SAMN03387079.contigs.fa	20	1853408		526059	0.08	14264	0	2496	0.004						482808	0.45	31732	0.03	6720
1716	SAMN03387080.contigs.fa	25	1708559		487199	0.08	9892	0	2496	0.004						446052	0.41	30408	0.03	6640
1717	SAMN03387081.contigs.fa	24	1853984		527121	0.08	12028	0	2436	0.004						483026	0.45	32868	0.04	6688
1718	SAMN03387082.contigs.fa	17	1858861		527917	0.08	11992	0	2384	0.004						483016	0.45	31340	0.04	6572
1719	SAMN03387083.contigs.fa	20	1853648		526463	0.08	12264	0	2340	0.004						483040	0.45	32000	0.04	6660
1720	SAMN03387084.contigs.fa	21	1853116		526559	0.08	12772	0	2432	0.006						482262	0.45	31704	0.03	6616
1721	SAMN03387085.contigs.fa	22	1853640		526742	0.08	12364	0	2340	0.006						482698	0.45	31868	0.03	6592
1722	SAMN03387086.contigs.fa	14	1858155		527402	0.08	12632	0	2420	0.006						482683	0.45	33516	0.04	6640
1723	SAMN03387087.contigs.fa	17	1858824		527812	0.08	14312	0	2372	0.004						483070	0.45	32836	0.02	6676
1724	SAMN03387088.contigs.fa	51	1775267		502979	0.08	12152	0	5336	0.004						459065	0.43	30756	0.03	6592
1725	SAMN03387089.contigs.fa	43	1758406		501824	0.08	12412	0	2404	0.004						458724	0.42	31440	0.02	6552
1726	SAMN03387090.contigs.fa	52	1754548		500740	0.08	12288	0	2404	0.004						457939	0.43	31828	0.03	6492
1727	SAMN03387091.contigs.fa	30	1758085		500865	0.08	12248	0	2500	0.004						458450	0.43	32652	0.02	6708
1728	SAMN03387092.contigs.fa	40	1773287		507118	0.07	12104	0	2352	0.004						464453	0.44	29504	0.03	6668
1729	SAMN03387093.contigs.fa	36	1773717		507544	0.07	12276	0	2368	0.004						464534	0.43	30372	0.04	6624
1730	SAMN03387094.contigs.fa	33	1772525		506716	0.08	12048	0	2560	0.004						464139	0.43	32652	0.04	6548
1731	SAMN03387095.contigs.fa	20	1790915		508604	0.08	14312	0	2500	0.004						466636	0.43	30924	0.04	6588
1732	SAMN03387096.contigs.fa	21	1758027		500172	0.08	11992	0	2348	0.004						458238	0.43	29696	0.03	6752
1733	SAMN03387097.contigs.fa	22	1758680		500483	0.08	11992	0	2344	0.004						458992	0.43	29756	0.03	6548
1734	SAMN03387100.contigs.fa	57	1834416		523050	0.08	12408	0	2352	0.004						477248	0.44	30960	0.03	6676
1735	SAMN03394905.contigs.fa	69	1855465		528383	0.08	12440	0	2380	0.004						483294	0.45	30432	0.04	6712
1736	SAMN03394906.contigs.fa	86	1945551		553004	0.09	12592	0	2352	0.006						505141	0.47	32940	0.03	6952
1737	SAMN03394907.contigs.fa	30	1681101		480926	0.07	9928	0	2552	0.004						441149	0.39	30720	0.04	6688
1738	SAMN03394908.contigs.fa	13	1753956		501076	0.08	12220	0	2560	0.004						460717	0.43	32352	0.04	6616
1739	SAMN03394909.contigs.fa	46	1880652		535604	0.08	12176	0	2356	0.004						490977	0.46	31316	0.03	6620
1740	SAMN03394910.contigs.fa	38	1801100		514838	0.07	10352	0	2380	0.004						471845	0.43	32460	0.02	6712
1741	SAMN03394911.contigs.fa	20	1771220		505546	0.07	11904	0	2380	0.004						464536	0.43	32228	0.04	6712
1742	SAMN03394912.contigs.fa	18	1753249		501797	0.07	10284	0	2552	0.004						460210	0.42	31952	0.02	6544
1743	SAMN03394913.contigs.fa	55	1773069		507631	0.07	12404	0	2340	0.004						464984	0.43	32796	0.04	6684
1744	SAMN03401501.contigs.fa	73	1773987		505534	0.08	12288	0	2348	0.004						461675	0.42	29744	0.04	6688
1745	SAMN03401502.contigs.fa	61	1764135		503139	0.08	11760	0	2344	0.004						459486	0.42	30456	0.02	6716
1746	SAMN03401503.contigs.fa	60	1828695		521709	0.08	12372	0	2500	0.004						476104	0.44	31960	0.03	6564
1747	SAMN03401504.contigs.fa	61	1762704		502575	0.08	12020	0	2548	0.004						459109	0.42	31952	0.03	6564
1748	SAMN03459499.contigs.fa	30	1635011		465267	0.07	11500	0	2380	0.004						427152	0.39	30708	0.04	6352
1749	SAMN03459500.contigs.fa	22	1734433		493352	0.07	11988	0	2380	0.004						452569	0.42	30848	0.04	6572
1750	SAMN03459501.contigs.fa	26	1675718		476788	0.08	11920	0	2496	0.006						437206	0.4	30740	0.02	6588
1751	SAMN03459502.contigs.fa	30	1739946		493810	0.08	11932	0	2556	0.004						452682	0.42	30456	0.02	6632
1752	SAMN03459503.contigs.fa	29	1716635		488688	0.08	11680	0	2552	0.004						448127	0.41	31948	0.03	6680
1753	SAMN03459504.contigs.fa	62	1913042		543986	0.08	12280	0	2348	0.004						497422	0.46	31496	0.03	6856
1754	SAMN03459507.contigs.fa	35	1713877		487882	0.08	12088	0	2404	0.004						447365	0.41	32016	0.02	6604
1755	SAMN03459508.contigs.fa	41	1774888		504810	0.08	11956	0	2340	0.004						462760	0.43	32920	0.04	6500
1756	SAMN03459509.contigs.fa	55	1899425		538907	0.08	12764	0	2408	0.004						493364	0.46	32036	0.04	6940
1757	SAMN03459510.contigs.fa	28	1644869		467932	0.08	11496	0	2540	0.004						429410	0.39	30344	0.03	6296
1758	SAMN03460505.contigs.fa	69	1644387		470371	0.07	11848	0	2352	0.004						428860	0.39	29448	0.03	6436
1759	SAMN03460506.contigs.fa	92	1706433		487997	0.08	11684	0	2328	0.004						445255	0.41	31824	0.03	6684
1760	SAMN03461119.contigs.fa	21	1614691		463276	0.07	11620	0	2552	0.004						426386	0.38	29256	0.03	6312
1761	SAMN03465529.contigs.fa	80	1861265		530747	0.08	12100	0	2336	0.004						485820	0.45	33228	0.03	6572
1762	SAMN03465542.contigs.fa	35	1757025		502050	0.08	12252	0	2552	0.004						460661	0.42	31848	0.04	6644
1763	SAMN03465543.contigs.fa	37	1752883		501296	0.08	12348	0	5336	0.004						459337	0.42	30992	0.04	6608
1764	SAMN03466587.contigs.fa	54	1685212		481914	0.07	11776	0	2328	0.004						441873	0.4	30768	0.02	6664
1765	SAMN03466588.contigs.fa	33	1775555		507845	0.07	12356	0	2400	0.004						466038	0.43	30340	0.02	6656
1766	SAMN03483333.contigs.fa	16	1692619		484383	0.07	11696	0	2408	0.004						445247	0.41	30992	0.04	6560
1767	SAMN03483334.contigs.fa	20	1650492		469727	0.08	11984	0	2416	0.004						431274	0.39	29748	0.04	6408
1768	SAMN03483335.contigs.fa	16	1729881		494611	0.07	12076	0	2564	0.004						454248	0.41	30144	0.03	6640
1769	SAMN03483336.contigs.fa	40	1763109		501413	0.08	13784	0	2404	0.004						459622	0.42	30840	0.03	6588
1770	SAMN03483337.contigs.fa	19	1601953		459084	0.07	11400	0	2380	0.004						422172	0.38	28872	0.03	6364
1771	SAMN03483338.contigs.fa	31	1753747		498922	0.08	11900	0	2320	0.004						456897	0.43	32740	0.04	6620
1772	SAMN03483339.contigs.fa	60	1779261		508363	0.08	12260	0	2328	0.004						465318	0.42	30736	0.03	6708
1773	SAMN03483340.contigs.fa	20	1731042		495239	0.08	12368	0	2348	0.004						454932	0.42	30504	0.04	6652
1774	SAMN03483341.contigs.fa	39	1746204		499038	0.08	10328	0	2560	0.004						458271	0.42	31808	0.02	6620
1775	SAMN03483342.contigs.fa	72	1836226		523813	0.08	13964	0	2400	0.004						479668	0.44	32936	0.04	6616
1776	SAMN03483343.contigs.fa	19	1756647		502260	0.08	12120	0	2380	0.004						460970	0.42	31892	0.02	6548
1777	SAMN03483344.contigs.fa	20	1650742		469585	0.08	11984	0	2492	0.004						431194	0.39	29452	0.04	6352
1778	SAMN03483345.contigs.fa	37	1692580		481597	0.08	11820	0	2496	0.004						441737	0.41	29628	0.04	6608
1779	SAMN03483346.contigs.fa	59	1916985		544620	0.08	12956	0	2436	0.004						498146	0.47	33444	0.04	6952
1780	SAMN03483347.contigs.fa	34	1718983		488898	0.08	11780	0	2332	0.004						448390	0.42	29372	0.02	6672
1781	SAMN03483348.contigs.fa	33	1726178		493463	0.07	12048	0	2560	0.004						452459	0.42	30536	0.03	6588
1782	SAMN03483349.contigs.fa	24	1666836		473563	0.07	12004	0	2328	0.004						434557	0.4	30404	0.02	6292
1783	SAMN03483350.contigs.fa	29	1684571		478368	0.08	11684	0	2496	0.004						438780	0.41	29276	0.03	6668
1784	SAMN03483351.contigs.fa	21	1730846		495042	0.08	11540	0	2328	0.004						454484	0.42	31128	0.03	6688
1785	SAMN03483352.contigs.fa	24	1734751		493604	0.08	11544	0	2380	0.004						452959	0.42	29456	0.02	6516
1786	SAMN03483353.contigs.fa	27	1730341		492314	0.08	11632	0	2416	0.004						451369	0.42	29588	0.02	6616
1787	SAMN03483354.contigs.fa	25	1748628		499558	0.08	12128	0	2496	0.004						458935	0.42	30764	0.03	6624
1788	SAMN03483355.contigs.fa	16	1743276		498702	0.08	10328	0	2432	0.004						458106	0.42	29632	0.02	6644
1789	SAMN03483356.contigs.fa	26	1698770		485285	0.07	9480	0	2552	0.004						445911	0.41	29464	0.02	6564
1790	SAMN03483357.contigs.fa	23	1658333		473448	0.07	11724	0	2380	0.004						435437	0.4	29904	0.03	6356
1791	SAMN03483358.contigs.fa	12	1761475		500498	0.08	12040	0	2368	0.004						460086	0.43	32560	0.02	6640
1792	SAMN03483359.contigs.fa	28	1675766		477486	0.08	11976	0	2384	0.004						437800	0.4	31392	0.02	6684
1793	SAMN03483360.contigs.fa	52	1835017		522669	0.08	11856	0	2416	0.004						477780	0.45	30388	0.04	6696
1794	SAMN03483361.contigs.fa	17	1622100		461161	0.08	11724	0	2556	0.004						423871	0.38	28788	0.03	6448
1795	SAMN03483362.contigs.fa	21	1612539		462322	0.07	9272	0	2496	0.004						425568	0.38	29448	0.04	6388
1796	SAMN03483363.contigs.fa	53	1845957		524404	0.08	12292	0	2348	0.004						479828	0.45	32452	0.04	6632
1797	SAMN03483364.contigs.fa	39	1833980		521253	0.08	12192	0	2552	0.004						477796	0.45	32944	0.02	6688
1798	SAMN03483365.contigs.fa	57	1863603		529366	0.08	14536	0	2348	0.004						484310	0.45	30908	0.03	6660
1799	SAMN03483366.contigs.fa	30	1727016		490203	0.08	12024	0	2384	0.004						450065	0.42	30972	0.03	6768
1800	SAMN03483367.contigs.fa	30	1706595		485825	0.08	12200	0	2432	0.004						445026	0.41	31384	0.04	6660
1801	SAMN03483373.contigs.fa	25	1740690		496641	0.08	11596	0	2356	0.004						456416	0.42	30992	0.03	6620
1802	SAMN03483374.contigs.fa	27	1677689		477781	0.08	12112	0	2348	0.004						438376	0.41	30792	0.03	6612
1803	SAMN03483375.contigs.fa	23	1684973		478856	0.08	9876	0	2332	0.004						439667	0.41	30940	0.02	6592
1804	SAMN03483376.contigs.fa	28	1740495		494984	0.08	11836	0	2384	0.004						454054	0.42	30896	0.03	6700
1805	SAMN03483377.contigs.fa	16	1684431		478963	0.08	11876	0	2328	0.004						440098	0.4	30344	0.02	6536
1806	SAMN03483378.contigs.fa	18	1622350		461458	0.08	11752	0	2412	0.004						423761	0.39	30764	0.03	6424
1807	SAMN03483379.contigs.fa	30	1799534		510947	0.08	12192	0	2352	0.004						469303	0.43	30484	0.03	6612
1808	SAMN03483380.contigs.fa	33	1776401		504904	0.08	11716	0	2408	0.004						461429	0.43	29500	0.02	6568
1809	SAMN03483381.contigs.fa	33	1636800		465212	0.08	11884	0	2496	0.004						426597	0.39	29580	0.04	6500
1810	SAMN03483382.contigs.fa	29	1658004		472794	0.08	11924	0	2380	0.004						433471	0.39	29368	0.02	6356
1811	SAMN03483383.contigs.fa	40	1726053		491664	0.08	10156	0	2380	0.004						450563	0.42	29260	0.04	6640
1812	SAMN03483384.contigs.fa	22	1648164		468927	0.08	11912	0	2328	0.004						430377	0.4	30820	0.03	6724
1813	SAMN03483385.contigs.fa	21	1724794		490470	0.08	11728	0	2420	0.004						449668	0.42	31444	0.02	6560
1814	SAMN03483386.contigs.fa	15	1702242		483722	0.08	11524	0	2400	0.004						444242	0.41	30940	0.03	6716
1815	SAMN03483387.contigs.fa	54	1823477		518304	0.08	12484	0	2404	0.004						474630	0.44	32956	0.04	6616
1816	SAMN03483388.contigs.fa	51	1640836		470827	0.07	11860	0	2496	0.004						430419	0.39	30048	0.03	6508
1817	SAMN03483394.contigs.fa	33	1732249		492034	0.08	11936	0	2420	0.004						451231	0.42	31156	0.03	6768
1818	SAMN03483395.contigs.fa	36	1594032		457139	0.07	11684	0	2340	0.004						418457	0.38	29660	0.04	6452
1819	SAMN03483396.contigs.fa	29	1661928		472733	0.08	11640	0	2432	0.004						433618	0.4	30844	0.04	6456
1820	SAMN03483397.contigs.fa	26	1740230		497016	0.08	11704	0	2408	0.004						456754	0.42	31068	0.04	6592
1821	SAMN03483398.contigs.fa	29	1619016		461617	0.08	9860	0	2352	0.004						423411	0.38	29780	0.02	6396
1822	SAMN03483399.contigs.fa	60	1743493		500191	0.07	12252	0	2356	0.004						456607	0.41	29552	0.03	6776
1823	SAMN03483400.contigs.fa	28	1658745		471275	0.08	12016	0	2500	0.004						432768	0.4	29808	0.02	6380
1824	SAMN03483401.contigs.fa	33	1669060		474688	0.08	11664	0	2496	0.004						435554	0.4	29772	0.04	6668
1825	SAMN03483403.contigs.fa	31	1778571		506323	0.08	11812	0	2344	0.004						463835	0.44	29704	0.02	6504
1826	SAMN03483405.contigs.fa	33	1700635		483889	0.08	11796	0	2348	0.004						444641	0.41	30232	0.03	6768
1827	SAMN03483406.contigs.fa	37	1579217		447945	0.08	9520	0	2380	0.004						409794	0.38	28780	0.03	6436
1828	SAMN03483408.contigs.fa	30	1484350		420614	0.08	11384	0	2340	0.004						385782	0.35	28008	0.02	6348
1829	SAMN03483409.contigs.fa	44	1604340		461932	0.07	11564	0	2552	0.004						423688	0.37	28724	0.03	6244
1830	SAMN03483410.contigs.fa	26	1521675		430980	0.08	11320	0	2548	0.004						395528	0.36	27356	0.04	6380
1831	SAMN03483411.contigs.fa	24	1689937		480598	0.08	9892	0	2340	0.004						441085	0.4	30424	0.04	6664
1832	SAMN03483412.contigs.fa	28	1672948		476306	0.08	9960	0	2436	0.004						436479	0.4	29316	0.02	6660
1833	SAMN03483413.contigs.fa	29	1683870		479135	0.08	11696	0	2336	0.004						439552	0.4	30492	0.03	6700
1834	SAMN03483415.contigs.fa	51	1660749		476982	0.07	9572	0	2496	0.004						435361	0.39	29884	0.03	6460
1835	SAMN03491034.contigs.fa	23	1734934		493986	0.08	13636	0	2400	0.004						452779	0.42	29612	0.03	6720
1836	SAMN03491035.contigs.fa	28	1717366		488284	0.08	12036	0	2320	0.004						447498	0.42	31972	0.03	6672
1837	SAMN03491036.contigs.fa	18	1662065		472985	0.08	11888	0	2392	0.004						434125	0.39	30900	0.03	6432
1838	SAMN03491037.contigs.fa	20	1651465		469725	0.08	11952	0	2564	0.004						430736	0.4	29432	0.03	6448
1839	SAMN03491038.contigs.fa	15	1706364		485365	0.08	11852	0	2496	0.004						445208	0.41	31440	0.02	6656
1840	SAMN03491039.contigs.fa	21	1660086		471790	0.08	11832	0	2400	0.004						432751	0.4	29460	0.04	6424
1841	SAMN03491040.contigs.fa	26	1710445		487179	0.08	10096	0	2416	0.004						445896	0.41	31892	0.03	6700
1842	SAMN03491041.contigs.fa	28	1737627		494615	0.08	12216	0	2560	0.004						452521	0.42	31224	0.02	6640
1843	SAMN03491042.contigs.fa	32	1666766		475270	0.08	11824	0	2556	0.004						434784	0.4	30924	0.03	6376
1844	SAMN03491043.contigs.fa	21	1615785		459952	0.08	11304	0	2416	0.004						421949	0.38	29436	0.04	6452
1845	SAMN03497897.contigs.fa	42	1813044		514890	0.08	11988	0	2348	0.004						472046	0.44	33048	0.03	6492
1846	SAMN03497898.contigs.fa	20	1700195		483079	0.08	9912	0	2488	0.004						443703	0.41	31344	0.02	6724
1847	SAMN03497899.contigs.fa	23	1671234		474649	0.08	11928	0	2348	0.004						436060	0.4	31392	0.04	6680
1848	SAMN03497900.contigs.fa	22	1722827		490437	0.08	11780	0	2340	0.004						450076	0.42	30384	0.03	6676
1849	SAMN03497901.contigs.fa	29	1717729		488820	0.08	11884	0	2344	0.004						448219	0.42	32288	0.04	6616
1850	SAMN03497902.contigs.fa	19	1688593		480181	0.07	11796	0	2332	0.004						441270	0.4	31204	0.03	6564
1851	SAMN03497903.contigs.fa	48	1893138		537627	0.08	12992	0	5336	0.006						492015	0.47	31748	0.03	6812
1852	SAMN03565629.contigs.fa	23	1757719		502920	0.08	10348	0	2352	0.004						461623	0.42	31244	0.04	6656
1853	SAMN03565630.contigs.fa	26	1722329		491507	0.07	12044	0	2344	0.004						451634	0.42	30992	0.03	6612
[truncated: 20,135 more rows]
[truncated: 7 more columns]

## Sheet: COVID
	COVID dataset	#files:	1
[truncated: 129 more rows]

[truncated: 3 more sheets: AGC b choice, 661K dataset, Other Tools]
